# Supplementary material for: Implementation of microsurgery simulation in an ophthalmology clerkship in Germany: a prospective, exploratory study
Source: BMC Med Educ. 2022 Aug 3;22:599. doi: 10.1186/s12909-022-03634-x (PMC9351152; doi:10.1186/s12909-022-03634-x)
Supplement: Supplementary file 4 — Additional file 4: Supplementary Material 4. Eyesi Surgical Navigation training data. [file 12909_2022_3634_MOESM4_ESM.xlsx]

## Sheet: Efficiency
user name	group	course	position	task	task score	protocol id	protocol name	value	duration [ms]	events	score
user018	EYESINET	eyesinet	1	Navigation Training, Level 1 - (configured)	40	ESPR_TIME_AFTER_FIRST_ACTIVITY	Time	25	557112	0	-20
user019	EYESINET	eyesinet	1	Navigation Training, Level 1 - (configured)	0	ESPR_TIME_AFTER_FIRST_ACTIVITY	Time	20	382054	0	-20
user022	EYESINET	eyesinet	1	Navigation Training, Level 1 - (configured)	40	ESPR_TIME_AFTER_FIRST_ACTIVITY	Time	25	375386	0	-20
user023	EYESINET	eyesinet	1	Navigation Training, Level 1 - (configured)	0	ESPR_TIME_AFTER_FIRST_ACTIVITY	Time	20	475517	0	-20
user024	EYESINET	eyesinet	1	Navigation Training, Level 1 - (configured)	40	ESPR_TIME_AFTER_FIRST_ACTIVITY	Time	25	447075	0	-20
user025	EYESINET	eyesinet	1	Navigation Training, Level 1 - (configured)	15	ESPR_TIME_AFTER_FIRST_ACTIVITY	Time	20	508160	0	-20
user026	EYESINET	eyesinet	1	Navigation Training, Level 1 - (configured)	29	ESPR_TIME_AFTER_FIRST_ACTIVITY	Time	20	663079	0	-20
user027	EYESINET	eyesinet	1	Navigation Training, Level 1 - (configured)	0	ESPR_TIME_AFTER_FIRST_ACTIVITY	Time	20	649820	0	-20
user028	EYESINET	eyesinet	1	Navigation Training, Level 1 - (configured)	40	ESPR_TIME_AFTER_FIRST_ACTIVITY	Time	25	819914	0	-20
user029	EYESINET	eyesinet	1	Navigation Training, Level 1 - (configured)	19	ESPR_TIME_AFTER_FIRST_ACTIVITY	Time	25	512662	0	-20
user030	EYESINET	eyesinet	1	Navigation Training, Level 1 - (configured)	40	ESPR_TIME_AFTER_FIRST_ACTIVITY	Time	25	548117	0	-20
user031	EYESINET	eyesinet	1	Navigation Training, Level 1 - (configured)	35	ESPR_TIME_AFTER_FIRST_ACTIVITY	Time	25	407162	0	-20
user033	EYESINET	eyesinet	1	Navigation Training, Level 1 - (configured)	0	ESPR_TIME_AFTER_FIRST_ACTIVITY	Time	20	586094	0	-20
user035	EYESINET	eyesinet	1	Navigation Training, Level 1 - (configured)	34	ESPR_TIME_AFTER_FIRST_ACTIVITY	Time	25	496323	0	-20
user036	EYESINET	eyesinet	1	Navigation Training, Level 1 - (configured)	14	ESPR_TIME_AFTER_FIRST_ACTIVITY	Time	25	629899	0	-20
user037	EYESINET	eyesinet	1	Navigation Training, Level 1 - (configured)	40	ESPR_TIME_AFTER_FIRST_ACTIVITY	Time	25	344509	0	-20
user038	EYESINET	eyesinet	1	Navigation Training, Level 1 - (configured)	19	ESPR_TIME_AFTER_FIRST_ACTIVITY	Time	25	306397	0	-20
user039	EYESINET	eyesinet	1	Navigation Training, Level 1 - (configured)	40	ESPR_TIME_AFTER_FIRST_ACTIVITY	Time	25	399727	0	-20
user040	EYESINET	eyesinet	1	Navigation Training, Level 1 - (configured)	42	ESPR_TIME_AFTER_FIRST_ACTIVITY	Time	25	298495	0	-20
user041	EYESINET	eyesinet	1	Navigation Training, Level 1 - (configured)	40	ESPR_TIME_AFTER_FIRST_ACTIVITY	Time	25	600551	0	-20
user044	EYESINET	eyesinet	1	Navigation Training, Level 1 - (configured)	0	ESPR_TIME_AFTER_FIRST_ACTIVITY	Time	20	427202	0	-20
user045	EYESINET	eyesinet	1	Navigation Training, Level 1 - (configured)	39	ESPR_TIME_AFTER_FIRST_ACTIVITY	Time	25	211658	0	-13.1658
user051	EYESINET	eyesinet	1	Navigation Training, Level 1 - (configured)	40	ESPR_TIME_AFTER_FIRST_ACTIVITY	Time	25	361381	0	-20
user052	EYESINET	eyesinet	1	Navigation Training, Level 1 - (configured)	43	ESPR_TIME_AFTER_FIRST_ACTIVITY	Time	25	245486	0	-16.5486
user053	EYESINET	eyesinet	1	Navigation Training, Level 1 - (configured)	40	ESPR_TIME_AFTER_FIRST_ACTIVITY	Time	25	401260	0	-20
user055	EYESINET	eyesinet	1	Navigation Training, Level 1 - (configured)	0	ESPR_TIME_AFTER_FIRST_ACTIVITY	Time	20	525765	0	-20
user056	EYESINET	eyesinet	1	Navigation Training, Level 1 - (configured)	32	ESPR_TIME_AFTER_FIRST_ACTIVITY	Time	25	344043	0	-20
user058	EYESINET	eyesinet	1	Navigation Training, Level 1 - (configured)	40	ESPR_TIME_AFTER_FIRST_ACTIVITY	Time	25	492422	0	-20
user059	EYESINET	eyesinet	1	Navigation Training, Level 1 - (configured)	39	ESPR_TIME_AFTER_FIRST_ACTIVITY	Time	25	615875	0	-20
user062	EYESINET	eyesinet	1	Navigation Training, Level 1 - (configured)	30	ESPR_TIME_AFTER_FIRST_ACTIVITY	Time	20	451143	0	-20
user065	EYESINET	eyesinet	1	Navigation Training, Level 1 - (configured)	40	ESPR_TIME_AFTER_FIRST_ACTIVITY	Time	25	689229	0	-20
user066	EYESINET	eyesinet	1	Navigation Training, Level 1 - (configured)	35	ESPR_TIME_AFTER_FIRST_ACTIVITY	Time	25	712714	0	-20
user067	EYESINET	eyesinet	1	Navigation Training, Level 1 - (configured)	0	ESPR_TIME_AFTER_FIRST_ACTIVITY	Time	25	553247	0	-20
user068	EYESINET	eyesinet	1	Navigation Training, Level 1 - (configured)	40	ESPR_TIME_AFTER_FIRST_ACTIVITY	Time	25	733135	0	-20
user070	EYESINET	eyesinet	1	Navigation Training, Level 1 - (configured)	40	ESPR_TIME_AFTER_FIRST_ACTIVITY	Time	25	417032	0	-20
user071	EYESINET	eyesinet	1	Navigation Training, Level 1 - (configured)	40	ESPR_TIME_AFTER_FIRST_ACTIVITY	Time	25	423434	0	-20
user072	EYESINET	eyesinet	1	Navigation Training, Level 1 - (configured)	0	ESPR_TIME_AFTER_FIRST_ACTIVITY	Time	25	244953	0	-16.4953
user073	EYESINET	eyesinet	1	Navigation Training, Level 1 - (configured)	40	ESPR_TIME_AFTER_FIRST_ACTIVITY	Time	25	377320	0	-20
user074	EYESINET	eyesinet	1	Navigation Training, Level 1 - (configured)	40	ESPR_TIME_AFTER_FIRST_ACTIVITY	Time	25	300662	0	-20
user075	EYESINET	eyesinet	1	Navigation Training, Level 1 - (configured)	40	ESPR_TIME_AFTER_FIRST_ACTIVITY	Time	25	630799	0	-20
user077	EYESINET	eyesinet	1	Navigation Training, Level 1 - (configured)	13	ESPR_TIME_AFTER_FIRST_ACTIVITY	Time	25	857024	0	-20
user079	EYESINET	eyesinet	1	Navigation Training, Level 1 - (configured)	30	ESPR_TIME_AFTER_FIRST_ACTIVITY	Time	20	719543	0	-20
user080	EYESINET	eyesinet	1	Navigation Training, Level 1 - (configured)	40	ESPR_TIME_AFTER_FIRST_ACTIVITY	Time	25	519597	0	-20
user081	EYESINET	eyesinet	1	Navigation Training, Level 1 - (configured)	40	ESPR_TIME_AFTER_FIRST_ACTIVITY	Time	25	510228	0	-20
user082	EYESINET	eyesinet	1	Navigation Training, Level 1 - (configured)	0	ESPR_TIME_AFTER_FIRST_ACTIVITY	Time	25	431603	0	-20
user084	EYESINET	eyesinet	1	Navigation Training, Level 1 - (configured)	0	ESPR_TIME_AFTER_FIRST_ACTIVITY	Time	25	1396040	0	-20
user085	EYESINET	eyesinet	1	Navigation Training, Level 1 - (configured)	0	ESPR_TIME_AFTER_FIRST_ACTIVITY	Time	20	611045	0	-20
user088	EYESINET	eyesinet	1	Navigation Training, Level 1 - (configured)	40	ESPR_TIME_AFTER_FIRST_ACTIVITY	Time	25	982112	0	-20
user090	EYESINET	eyesinet	1	Navigation Training, Level 1 - (configured)	0	ESPR_TIME_AFTER_FIRST_ACTIVITY	Time	25	607680	0	-20
user091	EYESINET	eyesinet	1	Navigation Training, Level 1 - (configured)	0	ESPR_TIME_AFTER_FIRST_ACTIVITY	Time	25	553347	0	-20
user092	EYESINET	eyesinet	1	Navigation Training, Level 1 - (configured)	39	ESPR_TIME_AFTER_FIRST_ACTIVITY	Time	25	350044	0	-20
user095	EYESINET	eyesinet	1	Navigation Training, Level 1 - (configured)	0	ESPR_TIME_AFTER_FIRST_ACTIVITY	Time	20	789600	0	-20
user096	EYESINET	eyesinet	1	Navigation Training, Level 1 - (configured)	0	ESPR_TIME_AFTER_FIRST_ACTIVITY	Time	20	1113790	0	-20
user097	EYESINET	eyesinet	1	Navigation Training, Level 1 - (configured)	0	ESPR_TIME_AFTER_FIRST_ACTIVITY	Time	25	720076	0	-20
user098	EYESINET	eyesinet	1	Navigation Training, Level 1 - (configured)	40	ESPR_TIME_AFTER_FIRST_ACTIVITY	Time	25	369217	0	-20
user099	EYESINET	eyesinet	1	Navigation Training, Level 1 - (configured)	0	ESPR_TIME_AFTER_FIRST_ACTIVITY	Time	25	599952	0	-20
user105	EYESINET	eyesinet	1	Navigation Training, Level 1 - (configured)	42	ESPR_TIME_AFTER_FIRST_ACTIVITY	Time	25	256218	0	-17.6218
user106	EYESINET	eyesinet	1	Navigation Training, Level 1 - (configured)	40	ESPR_TIME_AFTER_FIRST_ACTIVITY	Time	25	392091	0	-20
user107	EYESINET	eyesinet	1	Navigation Training, Level 1 - (configured)	27	ESPR_TIME_AFTER_FIRST_ACTIVITY	Time	25	920551	0	-20
user108	EYESINET	eyesinet	1	Navigation Training, Level 1 - (configured)	30	ESPR_TIME_AFTER_FIRST_ACTIVITY	Time	20	453710	0	-20
user110	EYESINET	eyesinet	1	Navigation Training, Level 1 - (configured)	0	ESPR_TIME_AFTER_FIRST_ACTIVITY	Time	20	1678760	0	-20
user111	EYESINET	eyesinet	1	Navigation Training, Level 1 - (configured)	40	ESPR_TIME_AFTER_FIRST_ACTIVITY	Time	25	355980	0	-20
user113	EYESINET	eyesinet	1	Navigation Training, Level 1 - (configured)	40	ESPR_TIME_AFTER_FIRST_ACTIVITY	Time	25	422334	0	-20
user114	EYESINET	eyesinet	1	Navigation Training, Level 1 - (configured)	40	ESPR_TIME_AFTER_FIRST_ACTIVITY	Time	25	315834	0	-20
user115	EYESINET	eyesinet	1	Navigation Training, Level 1 - (configured)	5	ESPR_TIME_AFTER_FIRST_ACTIVITY	Time	25	286791	0	-20
user121	EYESINET	eyesinet	1	Navigation Training, Level 1 - (configured)	0	ESPR_TIME_AFTER_FIRST_ACTIVITY	Time	20	282023	0	-20
user122	EYESINET	eyesinet	1	Navigation Training, Level 1 - (configured)	10	ESPR_TIME_AFTER_FIRST_ACTIVITY	Time	25	898332	0	-20
user123	EYESINET	eyesinet	1	Navigation Training, Level 1 - (configured)	15	ESPR_TIME_AFTER_FIRST_ACTIVITY	Time	25	571436	0	-20
user124	EYESINET	eyesinet	1	Navigation Training, Level 1 - (configured)	0	ESPR_TIME_AFTER_FIRST_ACTIVITY	Time	20	950832	0	-20
user127	EYESINET	eyesinet	1	Navigation Training, Level 1 - (configured)	39	ESPR_TIME_AFTER_FIRST_ACTIVITY	Time	25	606281	0	-20
user129	EYESINET	eyesinet	1	Navigation Training, Level 1 - (configured)	49	ESPR_TIME_AFTER_FIRST_ACTIVITY	Time	25	226056	0	-14.6056
user132	EYESINET	eyesinet	1	Navigation Training, Level 1 - (configured)	39	ESPR_TIME_AFTER_FIRST_ACTIVITY	Time	20	185096	0	-10.5096
user135	EYESINET	eyesinet	1	Navigation Training, Level 1 - (configured)	40	ESPR_TIME_AFTER_FIRST_ACTIVITY	Time	25	317201	0	-20
user136	EYESINET	eyesinet	1	Navigation Training, Level 1 - (configured)	30	ESPR_TIME_AFTER_FIRST_ACTIVITY	Time	20	321569	0	-20
user137	EYESINET	eyesinet	1	Navigation Training, Level 1 - (configured)	39	ESPR_TIME_AFTER_FIRST_ACTIVITY	Time	25	405495	0	-20
user138	EYESINET	eyesinet	1	Navigation Training, Level 1 - (configured)	1	ESPR_TIME_AFTER_FIRST_ACTIVITY	Time	25	544553	0	-20
user139	EYESINET	eyesinet	1	Navigation Training, Level 1 - (configured)	38	ESPR_TIME_AFTER_FIRST_ACTIVITY	Time	25	1049470	0	-20
user140	EYESINET	eyesinet	1	Navigation Training, Level 1 - (configured)	40	ESPR_TIME_AFTER_FIRST_ACTIVITY	Time	25	531095	0	-20
user141	EYESINET	eyesinet	1	Navigation Training, Level 1 - (configured)	40	ESPR_TIME_AFTER_FIRST_ACTIVITY	Time	25	607946	0	-20
average										avg	-19.6069
standard deviation										sd	1.52414
										min	-20
										maxx	-10.5096

## Sheet: Instrument Handling
Instrument Slipped out of Sphere
user name	group	course	position	task	task score	protocol id	protocol name	value	duration [ms]	events	score
user018	EYESINET	eyesinet	1	Navigation Training, Level 1 - (configured)	40	ESPR_INSTRUMENT_SLIPPED_OUT	Instrument slipped out of sphere	0	0	75	-20
user019	EYESINET	eyesinet	1	Navigation Training, Level 1 - (configured)	0	ESPR_INSTRUMENT_SLIPPED_OUT	Instrument slipped out of sphere	0	0	7	-14
user022	EYESINET	eyesinet	1	Navigation Training, Level 1 - (configured)	40	ESPR_INSTRUMENT_SLIPPED_OUT	Instrument slipped out of sphere	0	0	24	-20
user023	EYESINET	eyesinet	1	Navigation Training, Level 1 - (configured)	0	ESPR_INSTRUMENT_SLIPPED_OUT	Instrument slipped out of sphere	0	0	8	-16
user024	EYESINET	eyesinet	1	Navigation Training, Level 1 - (configured)	40	ESPR_INSTRUMENT_SLIPPED_OUT	Instrument slipped out of sphere	0	0	36	-20
user025	EYESINET	eyesinet	1	Navigation Training, Level 1 - (configured)	15	ESPR_INSTRUMENT_SLIPPED_OUT	Instrument slipped out of sphere	0	0	30	-20
user026	EYESINET	eyesinet	1	Navigation Training, Level 1 - (configured)	29	ESPR_INSTRUMENT_SLIPPED_OUT	Instrument slipped out of sphere	0	0	45	-20
user027	EYESINET	eyesinet	1	Navigation Training, Level 1 - (configured)	0	ESPR_INSTRUMENT_SLIPPED_OUT	Instrument slipped out of sphere	0	0	31	-20
user028	EYESINET	eyesinet	1	Navigation Training, Level 1 - (configured)	40	ESPR_INSTRUMENT_SLIPPED_OUT	Instrument slipped out of sphere	0	0	61	-20
user029	EYESINET	eyesinet	1	Navigation Training, Level 1 - (configured)	19	ESPR_INSTRUMENT_SLIPPED_OUT	Instrument slipped out of sphere	0	0	40	-20
user030	EYESINET	eyesinet	1	Navigation Training, Level 1 - (configured)	40	ESPR_INSTRUMENT_SLIPPED_OUT	Instrument slipped out of sphere	0	0	37	-20
user031	EYESINET	eyesinet	1	Navigation Training, Level 1 - (configured)	35	ESPR_INSTRUMENT_SLIPPED_OUT	Instrument slipped out of sphere	0	0	36	-20
user033	EYESINET	eyesinet	1	Navigation Training, Level 1 - (configured)	0	ESPR_INSTRUMENT_SLIPPED_OUT	Instrument slipped out of sphere	0	0	45	-20
user035	EYESINET	eyesinet	1	Navigation Training, Level 1 - (configured)	34	ESPR_INSTRUMENT_SLIPPED_OUT	Instrument slipped out of sphere	0	0	19	-20
user036	EYESINET	eyesinet	1	Navigation Training, Level 1 - (configured)	14	ESPR_INSTRUMENT_SLIPPED_OUT	Instrument slipped out of sphere	0	0	23	-20
user037	EYESINET	eyesinet	1	Navigation Training, Level 1 - (configured)	40	ESPR_INSTRUMENT_SLIPPED_OUT	Instrument slipped out of sphere	0	0	12	-20
user038	EYESINET	eyesinet	1	Navigation Training, Level 1 - (configured)	19	ESPR_INSTRUMENT_SLIPPED_OUT	Instrument slipped out of sphere	0	0	17	-20
user039	EYESINET	eyesinet	1	Navigation Training, Level 1 - (configured)	40	ESPR_INSTRUMENT_SLIPPED_OUT	Instrument slipped out of sphere	0	0	30	-20
user040	EYESINET	eyesinet	1	Navigation Training, Level 1 - (configured)	42	ESPR_INSTRUMENT_SLIPPED_OUT	Instrument slipped out of sphere	0	0	9	-18
user041	EYESINET	eyesinet	1	Navigation Training, Level 1 - (configured)	40	ESPR_INSTRUMENT_SLIPPED_OUT	Instrument slipped out of sphere	0	0	53	-20
user044	EYESINET	eyesinet	1	Navigation Training, Level 1 - (configured)	0	ESPR_INSTRUMENT_SLIPPED_OUT	Instrument slipped out of sphere	0	0	3	-6
user045	EYESINET	eyesinet	1	Navigation Training, Level 1 - (configured)	39	ESPR_INSTRUMENT_SLIPPED_OUT	Instrument slipped out of sphere	0	0	17	-20
user051	EYESINET	eyesinet	1	Navigation Training, Level 1 - (configured)	40	ESPR_INSTRUMENT_SLIPPED_OUT	Instrument slipped out of sphere	0	0	17	-20
user052	EYESINET	eyesinet	1	Navigation Training, Level 1 - (configured)	43	ESPR_INSTRUMENT_SLIPPED_OUT	Instrument slipped out of sphere	0	0	18	-20
user053	EYESINET	eyesinet	1	Navigation Training, Level 1 - (configured)	40	ESPR_INSTRUMENT_SLIPPED_OUT	Instrument slipped out of sphere	0	0	35	-20
user055	EYESINET	eyesinet	1	Navigation Training, Level 1 - (configured)	0	ESPR_INSTRUMENT_SLIPPED_OUT	Instrument slipped out of sphere	0	0	53	-20
user056	EYESINET	eyesinet	1	Navigation Training, Level 1 - (configured)	32	ESPR_INSTRUMENT_SLIPPED_OUT	Instrument slipped out of sphere	0	0	24	-20
user058	EYESINET	eyesinet	1	Navigation Training, Level 1 - (configured)	40	ESPR_INSTRUMENT_SLIPPED_OUT	Instrument slipped out of sphere	0	0	67	-20
user059	EYESINET	eyesinet	1	Navigation Training, Level 1 - (configured)	39	ESPR_INSTRUMENT_SLIPPED_OUT	Instrument slipped out of sphere	0	0	57	-20
user062	EYESINET	eyesinet	1	Navigation Training, Level 1 - (configured)	30	ESPR_INSTRUMENT_SLIPPED_OUT	Instrument slipped out of sphere	0	0	41	-20
user065	EYESINET	eyesinet	1	Navigation Training, Level 1 - (configured)	40	ESPR_INSTRUMENT_SLIPPED_OUT	Instrument slipped out of sphere	0	0	79	-20
user066	EYESINET	eyesinet	1	Navigation Training, Level 1 - (configured)	35	ESPR_INSTRUMENT_SLIPPED_OUT	Instrument slipped out of sphere	0	0	26	-20
user067	EYESINET	eyesinet	1	Navigation Training, Level 1 - (configured)	0	ESPR_INSTRUMENT_SLIPPED_OUT	Instrument slipped out of sphere	0	0	59	-20
user068	EYESINET	eyesinet	1	Navigation Training, Level 1 - (configured)	40	ESPR_INSTRUMENT_SLIPPED_OUT	Instrument slipped out of sphere	0	0	54	-20
user070	EYESINET	eyesinet	1	Navigation Training, Level 1 - (configured)	40	ESPR_INSTRUMENT_SLIPPED_OUT	Instrument slipped out of sphere	0	0	41	-20
user071	EYESINET	eyesinet	1	Navigation Training, Level 1 - (configured)	40	ESPR_INSTRUMENT_SLIPPED_OUT	Instrument slipped out of sphere	0	0	23	-20
user072	EYESINET	eyesinet	1	Navigation Training, Level 1 - (configured)	0	ESPR_INSTRUMENT_SLIPPED_OUT	Instrument slipped out of sphere	0	0	22	-20
user073	EYESINET	eyesinet	1	Navigation Training, Level 1 - (configured)	40	ESPR_INSTRUMENT_SLIPPED_OUT	Instrument slipped out of sphere	0	0	33	-20
user074	EYESINET	eyesinet	1	Navigation Training, Level 1 - (configured)	40	ESPR_INSTRUMENT_SLIPPED_OUT	Instrument slipped out of sphere	0	0	30	-20
user075	EYESINET	eyesinet	1	Navigation Training, Level 1 - (configured)	40	ESPR_INSTRUMENT_SLIPPED_OUT	Instrument slipped out of sphere	0	0	22	-20
user077	EYESINET	eyesinet	1	Navigation Training, Level 1 - (configured)	13	ESPR_INSTRUMENT_SLIPPED_OUT	Instrument slipped out of sphere	0	0	36	-20
user079	EYESINET	eyesinet	1	Navigation Training, Level 1 - (configured)	30	ESPR_INSTRUMENT_SLIPPED_OUT	Instrument slipped out of sphere	0	0	50	-20
user080	EYESINET	eyesinet	1	Navigation Training, Level 1 - (configured)	40	ESPR_INSTRUMENT_SLIPPED_OUT	Instrument slipped out of sphere	0	0	9	-18
user081	EYESINET	eyesinet	1	Navigation Training, Level 1 - (configured)	40	ESPR_INSTRUMENT_SLIPPED_OUT	Instrument slipped out of sphere	0	0	46	-20
user082	EYESINET	eyesinet	1	Navigation Training, Level 1 - (configured)	0	ESPR_INSTRUMENT_SLIPPED_OUT	Instrument slipped out of sphere	0	0	33	-20
user084	EYESINET	eyesinet	1	Navigation Training, Level 1 - (configured)	0	ESPR_INSTRUMENT_SLIPPED_OUT	Instrument slipped out of sphere	0	0	56	-20
user085	EYESINET	eyesinet	1	Navigation Training, Level 1 - (configured)	0	ESPR_INSTRUMENT_SLIPPED_OUT	Instrument slipped out of sphere	0	0	31	-20
user088	EYESINET	eyesinet	1	Navigation Training, Level 1 - (configured)	40	ESPR_INSTRUMENT_SLIPPED_OUT	Instrument slipped out of sphere	0	0	48	-20
user090	EYESINET	eyesinet	1	Navigation Training, Level 1 - (configured)	0	ESPR_INSTRUMENT_SLIPPED_OUT	Instrument slipped out of sphere	0	0	38	-20
user091	EYESINET	eyesinet	1	Navigation Training, Level 1 - (configured)	0	ESPR_INSTRUMENT_SLIPPED_OUT	Instrument slipped out of sphere	0	0	89	-20
user092	EYESINET	eyesinet	1	Navigation Training, Level 1 - (configured)	39	ESPR_INSTRUMENT_SLIPPED_OUT	Instrument slipped out of sphere	0	0	21	-20
user095	EYESINET	eyesinet	1	Navigation Training, Level 1 - (configured)	0	ESPR_INSTRUMENT_SLIPPED_OUT	Instrument slipped out of sphere	0	0	46	-20
user096	EYESINET	eyesinet	1	Navigation Training, Level 1 - (configured)	0	ESPR_INSTRUMENT_SLIPPED_OUT	Instrument slipped out of sphere	0	0	81	-20
user097	EYESINET	eyesinet	1	Navigation Training, Level 1 - (configured)	0	ESPR_INSTRUMENT_SLIPPED_OUT	Instrument slipped out of sphere	0	0	55	-20
user098	EYESINET	eyesinet	1	Navigation Training, Level 1 - (configured)	40	ESPR_INSTRUMENT_SLIPPED_OUT	Instrument slipped out of sphere	0	0	23	-20
user099	EYESINET	eyesinet	1	Navigation Training, Level 1 - (configured)	0	ESPR_INSTRUMENT_SLIPPED_OUT	Instrument slipped out of sphere	0	0	31	-20
user105	EYESINET	eyesinet	1	Navigation Training, Level 1 - (configured)	42	ESPR_INSTRUMENT_SLIPPED_OUT	Instrument slipped out of sphere	0	0	10	-20
user106	EYESINET	eyesinet	1	Navigation Training, Level 1 - (configured)	40	ESPR_INSTRUMENT_SLIPPED_OUT	Instrument slipped out of sphere	0	0	24	-20
user107	EYESINET	eyesinet	1	Navigation Training, Level 1 - (configured)	27	ESPR_INSTRUMENT_SLIPPED_OUT	Instrument slipped out of sphere	0	0	19	-20
user108	EYESINET	eyesinet	1	Navigation Training, Level 1 - (configured)	30	ESPR_INSTRUMENT_SLIPPED_OUT	Instrument slipped out of sphere	0	0	39	-20
user110	EYESINET	eyesinet	1	Navigation Training, Level 1 - (configured)	0	ESPR_INSTRUMENT_SLIPPED_OUT	Instrument slipped out of sphere	0	0	81	-20
user111	EYESINET	eyesinet	1	Navigation Training, Level 1 - (configured)	40	ESPR_INSTRUMENT_SLIPPED_OUT	Instrument slipped out of sphere	0	0	22	-20
user113	EYESINET	eyesinet	1	Navigation Training, Level 1 - (configured)	40	ESPR_INSTRUMENT_SLIPPED_OUT	Instrument slipped out of sphere	0	0	30	-20
user114	EYESINET	eyesinet	1	Navigation Training, Level 1 - (configured)	40	ESPR_INSTRUMENT_SLIPPED_OUT	Instrument slipped out of sphere	0	0	33	-20
user115	EYESINET	eyesinet	1	Navigation Training, Level 1 - (configured)	5	ESPR_INSTRUMENT_SLIPPED_OUT	Instrument slipped out of sphere	0	0	19	-20
user121	EYESINET	eyesinet	1	Navigation Training, Level 1 - (configured)	0	ESPR_INSTRUMENT_SLIPPED_OUT	Instrument slipped out of sphere	0	0	0	0
user122	EYESINET	eyesinet	1	Navigation Training, Level 1 - (configured)	10	ESPR_INSTRUMENT_SLIPPED_OUT	Instrument slipped out of sphere	0	0	51	-20
user123	EYESINET	eyesinet	1	Navigation Training, Level 1 - (configured)	15	ESPR_INSTRUMENT_SLIPPED_OUT	Instrument slipped out of sphere	0	0	21	-20
user124	EYESINET	eyesinet	1	Navigation Training, Level 1 - (configured)	0	ESPR_INSTRUMENT_SLIPPED_OUT	Instrument slipped out of sphere	0	0	58	-20
user127	EYESINET	eyesinet	1	Navigation Training, Level 1 - (configured)	39	ESPR_INSTRUMENT_SLIPPED_OUT	Instrument slipped out of sphere	0	0	55	-20
user129	EYESINET	eyesinet	1	Navigation Training, Level 1 - (configured)	49	ESPR_INSTRUMENT_SLIPPED_OUT	Instrument slipped out of sphere	0	0	8	-16
user132	EYESINET	eyesinet	1	Navigation Training, Level 1 - (configured)	39	ESPR_INSTRUMENT_SLIPPED_OUT	Instrument slipped out of sphere	0	0	17	-20
user135	EYESINET	eyesinet	1	Navigation Training, Level 1 - (configured)	40	ESPR_INSTRUMENT_SLIPPED_OUT	Instrument slipped out of sphere	0	0	15	-20
user136	EYESINET	eyesinet	1	Navigation Training, Level 1 - (configured)	30	ESPR_INSTRUMENT_SLIPPED_OUT	Instrument slipped out of sphere	0	0	19	-20
user137	EYESINET	eyesinet	1	Navigation Training, Level 1 - (configured)	39	ESPR_INSTRUMENT_SLIPPED_OUT	Instrument slipped out of sphere	0	0	10	-20
user138	EYESINET	eyesinet	1	Navigation Training, Level 1 - (configured)	1	ESPR_INSTRUMENT_SLIPPED_OUT	Instrument slipped out of sphere	0	0	29	-20
user139	EYESINET	eyesinet	1	Navigation Training, Level 1 - (configured)	38	ESPR_INSTRUMENT_SLIPPED_OUT	Instrument slipped out of sphere	0	0	118	-20
user140	EYESINET	eyesinet	1	Navigation Training, Level 1 - (configured)	40	ESPR_INSTRUMENT_SLIPPED_OUT	Instrument slipped out of sphere	0	0	26	-20
user141	EYESINET	eyesinet	1	Navigation Training, Level 1 - (configured)	40	ESPR_INSTRUMENT_SLIPPED_OUT	Instrument slipped out of sphere	0	0	50	-20
										avg	-19.3418
										std	2.84131
										min	-20
Odometer										max	0
user name	group	course	position	task	task score	protocol id	protocol name	value	duration [ms]	events	score
user018	EYESINET	eyesinet	1	Navigation Training, Level 1 - (configured)	40	ESPR_ODOMETER	Odometer	1572.16	0	0	-20
user019	EYESINET	eyesinet	1	Navigation Training, Level 1 - (configured)	0	ESPR_ODOMETER	Odometer	527.247	0	0	-20
user022	EYESINET	eyesinet	1	Navigation Training, Level 1 - (configured)	40	ESPR_ODOMETER	Odometer	458.029	0	0	-20
user023	EYESINET	eyesinet	1	Navigation Training, Level 1 - (configured)	0	ESPR_ODOMETER	Odometer	470.172	0	0	-20
user024	EYESINET	eyesinet	1	Navigation Training, Level 1 - (configured)	40	ESPR_ODOMETER	Odometer	1081.55	0	0	-20
user025	EYESINET	eyesinet	1	Navigation Training, Level 1 - (configured)	15	ESPR_ODOMETER	Odometer	438.336	0	0	-20
user026	EYESINET	eyesinet	1	Navigation Training, Level 1 - (configured)	29	ESPR_ODOMETER	Odometer	726.936	0	0	-20
user027	EYESINET	eyesinet	1	Navigation Training, Level 1 - (configured)	0	ESPR_ODOMETER	Odometer	1138.85	0	0	-20
user028	EYESINET	eyesinet	1	Navigation Training, Level 1 - (configured)	40	ESPR_ODOMETER	Odometer	2509.74	0	0	-20
user029	EYESINET	eyesinet	1	Navigation Training, Level 1 - (configured)	19	ESPR_ODOMETER	Odometer	1111.61	0	0	-20
user030	EYESINET	eyesinet	1	Navigation Training, Level 1 - (configured)	40	ESPR_ODOMETER	Odometer	865.192	0	0	-20
user031	EYESINET	eyesinet	1	Navigation Training, Level 1 - (configured)	35	ESPR_ODOMETER	Odometer	572.483	0	0	-20
user033	EYESINET	eyesinet	1	Navigation Training, Level 1 - (configured)	0	ESPR_ODOMETER	Odometer	1625.15	0	0	-20
user035	EYESINET	eyesinet	1	Navigation Training, Level 1 - (configured)	34	ESPR_ODOMETER	Odometer	286.145	0	0	-20
user036	EYESINET	eyesinet	1	Navigation Training, Level 1 - (configured)	14	ESPR_ODOMETER	Odometer	959.753	0	0	-20
user037	EYESINET	eyesinet	1	Navigation Training, Level 1 - (configured)	40	ESPR_ODOMETER	Odometer	456.044	0	0	-20
user038	EYESINET	eyesinet	1	Navigation Training, Level 1 - (configured)	19	ESPR_ODOMETER	Odometer	417.916	0	0	-20
user039	EYESINET	eyesinet	1	Navigation Training, Level 1 - (configured)	40	ESPR_ODOMETER	Odometer	693.635	0	0	-20
user040	EYESINET	eyesinet	1	Navigation Training, Level 1 - (configured)	42	ESPR_ODOMETER	Odometer	259.855	0	0	-20
user041	EYESINET	eyesinet	1	Navigation Training, Level 1 - (configured)	40	ESPR_ODOMETER	Odometer	1186.88	0	0	-20
user044	EYESINET	eyesinet	1	Navigation Training, Level 1 - (configured)	0	ESPR_ODOMETER	Odometer	805.805	0	0	-20
user045	EYESINET	eyesinet	1	Navigation Training, Level 1 - (configured)	39	ESPR_ODOMETER	Odometer	369.722	0	0	-20
user051	EYESINET	eyesinet	1	Navigation Training, Level 1 - (configured)	40	ESPR_ODOMETER	Odometer	264.952	0	0	-20
user052	EYESINET	eyesinet	1	Navigation Training, Level 1 - (configured)	43	ESPR_ODOMETER	Odometer	348.727	0	0	-20
user053	EYESINET	eyesinet	1	Navigation Training, Level 1 - (configured)	40	ESPR_ODOMETER	Odometer	1080.94	0	0	-20
user055	EYESINET	eyesinet	1	Navigation Training, Level 1 - (configured)	0	ESPR_ODOMETER	Odometer	1090.84	0	0	-20
user056	EYESINET	eyesinet	1	Navigation Training, Level 1 - (configured)	32	ESPR_ODOMETER	Odometer	558.515	0	0	-20
user058	EYESINET	eyesinet	1	Navigation Training, Level 1 - (configured)	40	ESPR_ODOMETER	Odometer	1170.3	0	0	-20
user059	EYESINET	eyesinet	1	Navigation Training, Level 1 - (configured)	39	ESPR_ODOMETER	Odometer	1214.34	0	0	-20
user062	EYESINET	eyesinet	1	Navigation Training, Level 1 - (configured)	30	ESPR_ODOMETER	Odometer	604.395	0	0	-20
user065	EYESINET	eyesinet	1	Navigation Training, Level 1 - (configured)	40	ESPR_ODOMETER	Odometer	1707.36	0	0	-20
user066	EYESINET	eyesinet	1	Navigation Training, Level 1 - (configured)	35	ESPR_ODOMETER	Odometer	1104.44	0	0	-20
user067	EYESINET	eyesinet	1	Navigation Training, Level 1 - (configured)	0	ESPR_ODOMETER	Odometer	1199.16	0	0	-20
user068	EYESINET	eyesinet	1	Navigation Training, Level 1 - (configured)	40	ESPR_ODOMETER	Odometer	1368.46	0	0	-20
user070	EYESINET	eyesinet	1	Navigation Training, Level 1 - (configured)	40	ESPR_ODOMETER	Odometer	839.587	0	0	-20
user071	EYESINET	eyesinet	1	Navigation Training, Level 1 - (configured)	40	ESPR_ODOMETER	Odometer	474.555	0	0	-20
user072	EYESINET	eyesinet	1	Navigation Training, Level 1 - (configured)	0	ESPR_ODOMETER	Odometer	525.902	0	0	-20
user073	EYESINET	eyesinet	1	Navigation Training, Level 1 - (configured)	40	ESPR_ODOMETER	Odometer	561.112	0	0	-20
user074	EYESINET	eyesinet	1	Navigation Training, Level 1 - (configured)	40	ESPR_ODOMETER	Odometer	538.666	0	0	-20
user075	EYESINET	eyesinet	1	Navigation Training, Level 1 - (configured)	40	ESPR_ODOMETER	Odometer	681.919	0	0	-20
user077	EYESINET	eyesinet	1	Navigation Training, Level 1 - (configured)	13	ESPR_ODOMETER	Odometer	1476.85	0	0	-20
user079	EYESINET	eyesinet	1	Navigation Training, Level 1 - (configured)	30	ESPR_ODOMETER	Odometer	661.868	0	0	-20
user080	EYESINET	eyesinet	1	Navigation Training, Level 1 - (configured)	40	ESPR_ODOMETER	Odometer	665.936	0	0	-20
user081	EYESINET	eyesinet	1	Navigation Training, Level 1 - (configured)	40	ESPR_ODOMETER	Odometer	1543.65	0	0	-20
user082	EYESINET	eyesinet	1	Navigation Training, Level 1 - (configured)	0	ESPR_ODOMETER	Odometer	1011.17	0	0	-20
user084	EYESINET	eyesinet	1	Navigation Training, Level 1 - (configured)	0	ESPR_ODOMETER	Odometer	2530.44	0	0	-20
user085	EYESINET	eyesinet	1	Navigation Training, Level 1 - (configured)	0	ESPR_ODOMETER	Odometer	978.068	0	0	-20
user088	EYESINET	eyesinet	1	Navigation Training, Level 1 - (configured)	40	ESPR_ODOMETER	Odometer	1303.14	0	0	-20
user090	EYESINET	eyesinet	1	Navigation Training, Level 1 - (configured)	0	ESPR_ODOMETER	Odometer	1363.7	0	0	-20
user091	EYESINET	eyesinet	1	Navigation Training, Level 1 - (configured)	0	ESPR_ODOMETER	Odometer	2072.29	0	0	-20
user092	EYESINET	eyesinet	1	Navigation Training, Level 1 - (configured)	39	ESPR_ODOMETER	Odometer	458.115	0	0	-20
user095	EYESINET	eyesinet	1	Navigation Training, Level 1 - (configured)	0	ESPR_ODOMETER	Odometer	1871.16	0	0	-20
user096	EYESINET	eyesinet	1	Navigation Training, Level 1 - (configured)	0	ESPR_ODOMETER	Odometer	3359.35	0	0	-20
user097	EYESINET	eyesinet	1	Navigation Training, Level 1 - (configured)	0	ESPR_ODOMETER	Odometer	2612.75	0	0	-20
user098	EYESINET	eyesinet	1	Navigation Training, Level 1 - (configured)	40	ESPR_ODOMETER	Odometer	654.863	0	0	-20
user099	EYESINET	eyesinet	1	Navigation Training, Level 1 - (configured)	0	ESPR_ODOMETER	Odometer	1177.69	0	0	-20
user105	EYESINET	eyesinet	1	Navigation Training, Level 1 - (configured)	42	ESPR_ODOMETER	Odometer	291.22	0	0	-20
user106	EYESINET	eyesinet	1	Navigation Training, Level 1 - (configured)	40	ESPR_ODOMETER	Odometer	519.034	0	0	-20
user107	EYESINET	eyesinet	1	Navigation Training, Level 1 - (configured)	27	ESPR_ODOMETER	Odometer	860.682	0	0	-20
user108	EYESINET	eyesinet	1	Navigation Training, Level 1 - (configured)	30	ESPR_ODOMETER	Odometer	819.512	0	0	-20
user110	EYESINET	eyesinet	1	Navigation Training, Level 1 - (configured)	0	ESPR_ODOMETER	Odometer	3220.24	0	0	-20
user111	EYESINET	eyesinet	1	Navigation Training, Level 1 - (configured)	40	ESPR_ODOMETER	Odometer	547.336	0	0	-20
user113	EYESINET	eyesinet	1	Navigation Training, Level 1 - (configured)	40	ESPR_ODOMETER	Odometer	678.42	0	0	-20
user114	EYESINET	eyesinet	1	Navigation Training, Level 1 - (configured)	40	ESPR_ODOMETER	Odometer	345.77	0	0	-20
user115	EYESINET	eyesinet	1	Navigation Training, Level 1 - (configured)	5	ESPR_ODOMETER	Odometer	409.629	0	0	-20
user121	EYESINET	eyesinet	1	Navigation Training, Level 1 - (configured)	0	ESPR_ODOMETER	Odometer	203.508	0	0	-20
user122	EYESINET	eyesinet	1	Navigation Training, Level 1 - (configured)	10	ESPR_ODOMETER	Odometer	2202.04	0	0	-20
user123	EYESINET	eyesinet	1	Navigation Training, Level 1 - (configured)	15	ESPR_ODOMETER	Odometer	632.424	0	0	-20
user124	EYESINET	eyesinet	1	Navigation Training, Level 1 - (configured)	0	ESPR_ODOMETER	Odometer	2477.14	0	0	-20
user127	EYESINET	eyesinet	1	Navigation Training, Level 1 - (configured)	39	ESPR_ODOMETER	Odometer	863.451	0	0	-20
user129	EYESINET	eyesinet	1	Navigation Training, Level 1 - (configured)	49	ESPR_ODOMETER	Odometer	245.497	0	0	-20
user132	EYESINET	eyesinet	1	Navigation Training, Level 1 - (configured)	39	ESPR_ODOMETER	Odometer	255.35	0	0	-20
user135	EYESINET	eyesinet	1	Navigation Training, Level 1 - (configured)	40	ESPR_ODOMETER	Odometer	315.027	0	0	-20
user136	EYESINET	eyesinet	1	Navigation Training, Level 1 - (configured)	30	ESPR_ODOMETER	Odometer	397.896	0	0	-20
user137	EYESINET	eyesinet	1	Navigation Training, Level 1 - (configured)	39	ESPR_ODOMETER	Odometer	447.429	0	0	-20
user138	EYESINET	eyesinet	1	Navigation Training, Level 1 - (configured)	1	ESPR_ODOMETER	Odometer	1244.39	0	0	-20
user139	EYESINET	eyesinet	1	Navigation Training, Level 1 - (configured)	38	ESPR_ODOMETER	Odometer	2232.43	0	0	-20
user140	EYESINET	eyesinet	1	Navigation Training, Level 1 - (configured)	40	ESPR_ODOMETER	Odometer	870.222	0	0	-20
user141	EYESINET	eyesinet	1	Navigation Training, Level 1 - (configured)	40	ESPR_ODOMETER	Odometer	738.622	0	0	-20
										avg	-20
										std	0
										min	-20
Operating Outside Light Cone										max	-20
user name	group	course	position	task	task score	protocol id	protocol name	value	duration [ms]	events	score
user018	EYESINET	eyesinet	1	Navigation Training, Level 1 - (configured)	40	ESPR_INTERACTION_DISTANCE_TO_LIGHT_CONE	Operating outside light cone	0	0	0	0
user019	EYESINET	eyesinet	1	Navigation Training, Level 1 - (configured)	0	ESPR_INTERACTION_DISTANCE_TO_LIGHT_CONE	Operating outside light cone	0	0	0	0
user022	EYESINET	eyesinet	1	Navigation Training, Level 1 - (configured)	40	ESPR_INTERACTION_DISTANCE_TO_LIGHT_CONE	Operating outside light cone	0	0	0	0
user023	EYESINET	eyesinet	1	Navigation Training, Level 1 - (configured)	0	ESPR_INTERACTION_DISTANCE_TO_LIGHT_CONE	Operating outside light cone	0	0	0	0
user024	EYESINET	eyesinet	1	Navigation Training, Level 1 - (configured)	40	ESPR_INTERACTION_DISTANCE_TO_LIGHT_CONE	Operating outside light cone	0	0	0	0
user025	EYESINET	eyesinet	1	Navigation Training, Level 1 - (configured)	15	ESPR_INTERACTION_DISTANCE_TO_LIGHT_CONE	Operating outside light cone	0	0	0	0
user026	EYESINET	eyesinet	1	Navigation Training, Level 1 - (configured)	29	ESPR_INTERACTION_DISTANCE_TO_LIGHT_CONE	Operating outside light cone	0	0	0	0
user027	EYESINET	eyesinet	1	Navigation Training, Level 1 - (configured)	0	ESPR_INTERACTION_DISTANCE_TO_LIGHT_CONE	Operating outside light cone	0	0	0	0
user028	EYESINET	eyesinet	1	Navigation Training, Level 1 - (configured)	40	ESPR_INTERACTION_DISTANCE_TO_LIGHT_CONE	Operating outside light cone	0	0	0	0
user029	EYESINET	eyesinet	1	Navigation Training, Level 1 - (configured)	19	ESPR_INTERACTION_DISTANCE_TO_LIGHT_CONE	Operating outside light cone	0	0	0	0
user030	EYESINET	eyesinet	1	Navigation Training, Level 1 - (configured)	40	ESPR_INTERACTION_DISTANCE_TO_LIGHT_CONE	Operating outside light cone	0	0	0	0
user031	EYESINET	eyesinet	1	Navigation Training, Level 1 - (configured)	35	ESPR_INTERACTION_DISTANCE_TO_LIGHT_CONE	Operating outside light cone	0	0	0	0
user033	EYESINET	eyesinet	1	Navigation Training, Level 1 - (configured)	0	ESPR_INTERACTION_DISTANCE_TO_LIGHT_CONE	Operating outside light cone	0	0	0	0
user035	EYESINET	eyesinet	1	Navigation Training, Level 1 - (configured)	34	ESPR_INTERACTION_DISTANCE_TO_LIGHT_CONE	Operating outside light cone	0	0	0	0
user036	EYESINET	eyesinet	1	Navigation Training, Level 1 - (configured)	14	ESPR_INTERACTION_DISTANCE_TO_LIGHT_CONE	Operating outside light cone	0	0	0	0
user037	EYESINET	eyesinet	1	Navigation Training, Level 1 - (configured)	40	ESPR_INTERACTION_DISTANCE_TO_LIGHT_CONE	Operating outside light cone	0	0	0	0
user038	EYESINET	eyesinet	1	Navigation Training, Level 1 - (configured)	19	ESPR_INTERACTION_DISTANCE_TO_LIGHT_CONE	Operating outside light cone	0	0	0	0
user039	EYESINET	eyesinet	1	Navigation Training, Level 1 - (configured)	40	ESPR_INTERACTION_DISTANCE_TO_LIGHT_CONE	Operating outside light cone	0	0	0	0
user040	EYESINET	eyesinet	1	Navigation Training, Level 1 - (configured)	42	ESPR_INTERACTION_DISTANCE_TO_LIGHT_CONE	Operating outside light cone	0	0	0	0
user041	EYESINET	eyesinet	1	Navigation Training, Level 1 - (configured)	40	ESPR_INTERACTION_DISTANCE_TO_LIGHT_CONE	Operating outside light cone	0	0	0	0
user044	EYESINET	eyesinet	1	Navigation Training, Level 1 - (configured)	0	ESPR_INTERACTION_DISTANCE_TO_LIGHT_CONE	Operating outside light cone	0	0	0	0
user045	EYESINET	eyesinet	1	Navigation Training, Level 1 - (configured)	39	ESPR_INTERACTION_DISTANCE_TO_LIGHT_CONE	Operating outside light cone	0	0	0	0
user051	EYESINET	eyesinet	1	Navigation Training, Level 1 - (configured)	40	ESPR_INTERACTION_DISTANCE_TO_LIGHT_CONE	Operating outside light cone	0	0	0	0
user052	EYESINET	eyesinet	1	Navigation Training, Level 1 - (configured)	43	ESPR_INTERACTION_DISTANCE_TO_LIGHT_CONE	Operating outside light cone	0	0	0	0
user053	EYESINET	eyesinet	1	Navigation Training, Level 1 - (configured)	40	ESPR_INTERACTION_DISTANCE_TO_LIGHT_CONE	Operating outside light cone	0	0	0	0
user055	EYESINET	eyesinet	1	Navigation Training, Level 1 - (configured)	0	ESPR_INTERACTION_DISTANCE_TO_LIGHT_CONE	Operating outside light cone	0	0	0	0
user056	EYESINET	eyesinet	1	Navigation Training, Level 1 - (configured)	32	ESPR_INTERACTION_DISTANCE_TO_LIGHT_CONE	Operating outside light cone	0	0	0	0
user058	EYESINET	eyesinet	1	Navigation Training, Level 1 - (configured)	40	ESPR_INTERACTION_DISTANCE_TO_LIGHT_CONE	Operating outside light cone	0	0	0	0
user059	EYESINET	eyesinet	1	Navigation Training, Level 1 - (configured)	39	ESPR_INTERACTION_DISTANCE_TO_LIGHT_CONE	Operating outside light cone	0	0	0	0
user062	EYESINET	eyesinet	1	Navigation Training, Level 1 - (configured)	30	ESPR_INTERACTION_DISTANCE_TO_LIGHT_CONE	Operating outside light cone	0	0	0	0
user065	EYESINET	eyesinet	1	Navigation Training, Level 1 - (configured)	40	ESPR_INTERACTION_DISTANCE_TO_LIGHT_CONE	Operating outside light cone	0	0	0	0
user066	EYESINET	eyesinet	1	Navigation Training, Level 1 - (configured)	35	ESPR_INTERACTION_DISTANCE_TO_LIGHT_CONE	Operating outside light cone	0	0	0	0
user067	EYESINET	eyesinet	1	Navigation Training, Level 1 - (configured)	0	ESPR_INTERACTION_DISTANCE_TO_LIGHT_CONE	Operating outside light cone	0	0	0	0
user068	EYESINET	eyesinet	1	Navigation Training, Level 1 - (configured)	40	ESPR_INTERACTION_DISTANCE_TO_LIGHT_CONE	Operating outside light cone	0	0	0	0
user070	EYESINET	eyesinet	1	Navigation Training, Level 1 - (configured)	40	ESPR_INTERACTION_DISTANCE_TO_LIGHT_CONE	Operating outside light cone	0	0	0	0
user071	EYESINET	eyesinet	1	Navigation Training, Level 1 - (configured)	40	ESPR_INTERACTION_DISTANCE_TO_LIGHT_CONE	Operating outside light cone	0	0	0	0
user072	EYESINET	eyesinet	1	Navigation Training, Level 1 - (configured)	0	ESPR_INTERACTION_DISTANCE_TO_LIGHT_CONE	Operating outside light cone	0	0	0	0
user073	EYESINET	eyesinet	1	Navigation Training, Level 1 - (configured)	40	ESPR_INTERACTION_DISTANCE_TO_LIGHT_CONE	Operating outside light cone	0	0	0	0
user074	EYESINET	eyesinet	1	Navigation Training, Level 1 - (configured)	40	ESPR_INTERACTION_DISTANCE_TO_LIGHT_CONE	Operating outside light cone	0	0	0	0
user075	EYESINET	eyesinet	1	Navigation Training, Level 1 - (configured)	40	ESPR_INTERACTION_DISTANCE_TO_LIGHT_CONE	Operating outside light cone	0	0	0	0
user077	EYESINET	eyesinet	1	Navigation Training, Level 1 - (configured)	13	ESPR_INTERACTION_DISTANCE_TO_LIGHT_CONE	Operating outside light cone	0	0	0	0
user079	EYESINET	eyesinet	1	Navigation Training, Level 1 - (configured)	30	ESPR_INTERACTION_DISTANCE_TO_LIGHT_CONE	Operating outside light cone	0	0	0	0
user080	EYESINET	eyesinet	1	Navigation Training, Level 1 - (configured)	40	ESPR_INTERACTION_DISTANCE_TO_LIGHT_CONE	Operating outside light cone	0	0	0	0
user081	EYESINET	eyesinet	1	Navigation Training, Level 1 - (configured)	40	ESPR_INTERACTION_DISTANCE_TO_LIGHT_CONE	Operating outside light cone	0	0	0	0
user082	EYESINET	eyesinet	1	Navigation Training, Level 1 - (configured)	0	ESPR_INTERACTION_DISTANCE_TO_LIGHT_CONE	Operating outside light cone	0	0	0	0
user084	EYESINET	eyesinet	1	Navigation Training, Level 1 - (configured)	0	ESPR_INTERACTION_DISTANCE_TO_LIGHT_CONE	Operating outside light cone	0	0	0	0
user085	EYESINET	eyesinet	1	Navigation Training, Level 1 - (configured)	0	ESPR_INTERACTION_DISTANCE_TO_LIGHT_CONE	Operating outside light cone	0	0	0	0
user088	EYESINET	eyesinet	1	Navigation Training, Level 1 - (configured)	40	ESPR_INTERACTION_DISTANCE_TO_LIGHT_CONE	Operating outside light cone	0	0	0	0
user090	EYESINET	eyesinet	1	Navigation Training, Level 1 - (configured)	0	ESPR_INTERACTION_DISTANCE_TO_LIGHT_CONE	Operating outside light cone	0	0	0	0
user091	EYESINET	eyesinet	1	Navigation Training, Level 1 - (configured)	0	ESPR_INTERACTION_DISTANCE_TO_LIGHT_CONE	Operating outside light cone	0	0	0	0
user092	EYESINET	eyesinet	1	Navigation Training, Level 1 - (configured)	39	ESPR_INTERACTION_DISTANCE_TO_LIGHT_CONE	Operating outside light cone	0	0	0	0
user095	EYESINET	eyesinet	1	Navigation Training, Level 1 - (configured)	0	ESPR_INTERACTION_DISTANCE_TO_LIGHT_CONE	Operating outside light cone	0	0	0	0
user096	EYESINET	eyesinet	1	Navigation Training, Level 1 - (configured)	0	ESPR_INTERACTION_DISTANCE_TO_LIGHT_CONE	Operating outside light cone	0	0	0	0
user097	EYESINET	eyesinet	1	Navigation Training, Level 1 - (configured)	0	ESPR_INTERACTION_DISTANCE_TO_LIGHT_CONE	Operating outside light cone	0	0	0	0
user098	EYESINET	eyesinet	1	Navigation Training, Level 1 - (configured)	40	ESPR_INTERACTION_DISTANCE_TO_LIGHT_CONE	Operating outside light cone	0	0	0	0
user099	EYESINET	eyesinet	1	Navigation Training, Level 1 - (configured)	0	ESPR_INTERACTION_DISTANCE_TO_LIGHT_CONE	Operating outside light cone	0	0	0	0
user105	EYESINET	eyesinet	1	Navigation Training, Level 1 - (configured)	42	ESPR_INTERACTION_DISTANCE_TO_LIGHT_CONE	Operating outside light cone	0	0	0	0
user106	EYESINET	eyesinet	1	Navigation Training, Level 1 - (configured)	40	ESPR_INTERACTION_DISTANCE_TO_LIGHT_CONE	Operating outside light cone	0	0	0	0
user107	EYESINET	eyesinet	1	Navigation Training, Level 1 - (configured)	27	ESPR_INTERACTION_DISTANCE_TO_LIGHT_CONE	Operating outside light cone	0	0	0	0
user108	EYESINET	eyesinet	1	Navigation Training, Level 1 - (configured)	30	ESPR_INTERACTION_DISTANCE_TO_LIGHT_CONE	Operating outside light cone	0	0	0	0
user110	EYESINET	eyesinet	1	Navigation Training, Level 1 - (configured)	0	ESPR_INTERACTION_DISTANCE_TO_LIGHT_CONE	Operating outside light cone	0	0	0	0
user111	EYESINET	eyesinet	1	Navigation Training, Level 1 - (configured)	40	ESPR_INTERACTION_DISTANCE_TO_LIGHT_CONE	Operating outside light cone	0	0	0	0
user113	EYESINET	eyesinet	1	Navigation Training, Level 1 - (configured)	40	ESPR_INTERACTION_DISTANCE_TO_LIGHT_CONE	Operating outside light cone	0	0	0	0
user114	EYESINET	eyesinet	1	Navigation Training, Level 1 - (configured)	40	ESPR_INTERACTION_DISTANCE_TO_LIGHT_CONE	Operating outside light cone	0	0	0	0
user115	EYESINET	eyesinet	1	Navigation Training, Level 1 - (configured)	5	ESPR_INTERACTION_DISTANCE_TO_LIGHT_CONE	Operating outside light cone	0	0	0	0
user121	EYESINET	eyesinet	1	Navigation Training, Level 1 - (configured)	0	ESPR_INTERACTION_DISTANCE_TO_LIGHT_CONE	Operating outside light cone	0	0	0	0
user122	EYESINET	eyesinet	1	Navigation Training, Level 1 - (configured)	10	ESPR_INTERACTION_DISTANCE_TO_LIGHT_CONE	Operating outside light cone	0	0	0	0
user123	EYESINET	eyesinet	1	Navigation Training, Level 1 - (configured)	15	ESPR_INTERACTION_DISTANCE_TO_LIGHT_CONE	Operating outside light cone	0	0	0	0
user124	EYESINET	eyesinet	1	Navigation Training, Level 1 - (configured)	0	ESPR_INTERACTION_DISTANCE_TO_LIGHT_CONE	Operating outside light cone	0	0	0	0
user127	EYESINET	eyesinet	1	Navigation Training, Level 1 - (configured)	39	ESPR_INTERACTION_DISTANCE_TO_LIGHT_CONE	Operating outside light cone	0	0	0	0
user129	EYESINET	eyesinet	1	Navigation Training, Level 1 - (configured)	49	ESPR_INTERACTION_DISTANCE_TO_LIGHT_CONE	Operating outside light cone	0	0	0	0
user132	EYESINET	eyesinet	1	Navigation Training, Level 1 - (configured)	39	ESPR_INTERACTION_DISTANCE_TO_LIGHT_CONE	Operating outside light cone	0	0	0	0
user135	EYESINET	eyesinet	1	Navigation Training, Level 1 - (configured)	40	ESPR_INTERACTION_DISTANCE_TO_LIGHT_CONE	Operating outside light cone	0	0	0	0
user136	EYESINET	eyesinet	1	Navigation Training, Level 1 - (configured)	30	ESPR_INTERACTION_DISTANCE_TO_LIGHT_CONE	Operating outside light cone	0	0	0	0
user137	EYESINET	eyesinet	1	Navigation Training, Level 1 - (configured)	39	ESPR_INTERACTION_DISTANCE_TO_LIGHT_CONE	Operating outside light cone	0	0	0	0
user138	EYESINET	eyesinet	1	Navigation Training, Level 1 - (configured)	1	ESPR_INTERACTION_DISTANCE_TO_LIGHT_CONE	Operating outside light cone	0	0	0	0
user139	EYESINET	eyesinet	1	Navigation Training, Level 1 - (configured)	38	ESPR_INTERACTION_DISTANCE_TO_LIGHT_CONE	Operating outside light cone	0	0	0	0
user140	EYESINET	eyesinet	1	Navigation Training, Level 1 - (configured)	40	ESPR_INTERACTION_DISTANCE_TO_LIGHT_CONE	Operating outside light cone	0	0	0	0
user141	EYESINET	eyesinet	1	Navigation Training, Level 1 - (configured)	40	ESPR_INTERACTION_DISTANCE_TO_LIGHT_CONE	Operating outside light cone	0	0	0	0
										avg	0
										std	0
										min	0
Operating Without Light Probe										max	0
user name	group	course	position	task	task score	protocol id	protocol name	value	duration [ms]	events	score
user018	EYESINET	eyesinet	1	Navigation Training, Level 1 - (configured)	40	ESPR_WORKING_WITHOUT_LAMP	Operating without light probe	0	0	0	0
user019	EYESINET	eyesinet	1	Navigation Training, Level 1 - (configured)	0	ESPR_WORKING_WITHOUT_LAMP	Operating without light probe	0	0	0	0
user022	EYESINET	eyesinet	1	Navigation Training, Level 1 - (configured)	40	ESPR_WORKING_WITHOUT_LAMP	Operating without light probe	0	0	0	0
user023	EYESINET	eyesinet	1	Navigation Training, Level 1 - (configured)	0	ESPR_WORKING_WITHOUT_LAMP	Operating without light probe	0	0	0	0
user024	EYESINET	eyesinet	1	Navigation Training, Level 1 - (configured)	40	ESPR_WORKING_WITHOUT_LAMP	Operating without light probe	0	0	0	0
user025	EYESINET	eyesinet	1	Navigation Training, Level 1 - (configured)	15	ESPR_WORKING_WITHOUT_LAMP	Operating without light probe	1	66.6667	1	-5
user026	EYESINET	eyesinet	1	Navigation Training, Level 1 - (configured)	29	ESPR_WORKING_WITHOUT_LAMP	Operating without light probe	1	0	0	0
user027	EYESINET	eyesinet	1	Navigation Training, Level 1 - (configured)	0	ESPR_WORKING_WITHOUT_LAMP	Operating without light probe	0	0	0	0
user028	EYESINET	eyesinet	1	Navigation Training, Level 1 - (configured)	40	ESPR_WORKING_WITHOUT_LAMP	Operating without light probe	0	0	0	0
user029	EYESINET	eyesinet	1	Navigation Training, Level 1 - (configured)	19	ESPR_WORKING_WITHOUT_LAMP	Operating without light probe	0	0	0	0
user030	EYESINET	eyesinet	1	Navigation Training, Level 1 - (configured)	40	ESPR_WORKING_WITHOUT_LAMP	Operating without light probe	0	0	0	0
user031	EYESINET	eyesinet	1	Navigation Training, Level 1 - (configured)	35	ESPR_WORKING_WITHOUT_LAMP	Operating without light probe	1	133.333	1	-5
user033	EYESINET	eyesinet	1	Navigation Training, Level 1 - (configured)	0	ESPR_WORKING_WITHOUT_LAMP	Operating without light probe	0	0	0	0
user035	EYESINET	eyesinet	1	Navigation Training, Level 1 - (configured)	34	ESPR_WORKING_WITHOUT_LAMP	Operating without light probe	1	200	1	-5
user036	EYESINET	eyesinet	1	Navigation Training, Level 1 - (configured)	14	ESPR_WORKING_WITHOUT_LAMP	Operating without light probe	0	0	0	0
user037	EYESINET	eyesinet	1	Navigation Training, Level 1 - (configured)	40	ESPR_WORKING_WITHOUT_LAMP	Operating without light probe	0	0	0	0
user038	EYESINET	eyesinet	1	Navigation Training, Level 1 - (configured)	19	ESPR_WORKING_WITHOUT_LAMP	Operating without light probe	0	0	0	0
user039	EYESINET	eyesinet	1	Navigation Training, Level 1 - (configured)	40	ESPR_WORKING_WITHOUT_LAMP	Operating without light probe	0	0	0	0
user040	EYESINET	eyesinet	1	Navigation Training, Level 1 - (configured)	42	ESPR_WORKING_WITHOUT_LAMP	Operating without light probe	0	0	0	0
user041	EYESINET	eyesinet	1	Navigation Training, Level 1 - (configured)	40	ESPR_WORKING_WITHOUT_LAMP	Operating without light probe	0	0	0	0
user044	EYESINET	eyesinet	1	Navigation Training, Level 1 - (configured)	0	ESPR_WORKING_WITHOUT_LAMP	Operating without light probe	0	0	0	0
user045	EYESINET	eyesinet	1	Navigation Training, Level 1 - (configured)	39	ESPR_WORKING_WITHOUT_LAMP	Operating without light probe	0	0	0	0
user051	EYESINET	eyesinet	1	Navigation Training, Level 1 - (configured)	40	ESPR_WORKING_WITHOUT_LAMP	Operating without light probe	0	0	0	0
user052	EYESINET	eyesinet	1	Navigation Training, Level 1 - (configured)	43	ESPR_WORKING_WITHOUT_LAMP	Operating without light probe	0	0	0	0
user053	EYESINET	eyesinet	1	Navigation Training, Level 1 - (configured)	40	ESPR_WORKING_WITHOUT_LAMP	Operating without light probe	0	0	0	0
user055	EYESINET	eyesinet	1	Navigation Training, Level 1 - (configured)	0	ESPR_WORKING_WITHOUT_LAMP	Operating without light probe	0	0	0	0
user056	EYESINET	eyesinet	1	Navigation Training, Level 1 - (configured)	32	ESPR_WORKING_WITHOUT_LAMP	Operating without light probe	0	0	0	0
user058	EYESINET	eyesinet	1	Navigation Training, Level 1 - (configured)	40	ESPR_WORKING_WITHOUT_LAMP	Operating without light probe	0	0	0	0
user059	EYESINET	eyesinet	1	Navigation Training, Level 1 - (configured)	39	ESPR_WORKING_WITHOUT_LAMP	Operating without light probe	0	0	0	0
user062	EYESINET	eyesinet	1	Navigation Training, Level 1 - (configured)	30	ESPR_WORKING_WITHOUT_LAMP	Operating without light probe	0	0	0	0
user065	EYESINET	eyesinet	1	Navigation Training, Level 1 - (configured)	40	ESPR_WORKING_WITHOUT_LAMP	Operating without light probe	0	0	0	0
user066	EYESINET	eyesinet	1	Navigation Training, Level 1 - (configured)	35	ESPR_WORKING_WITHOUT_LAMP	Operating without light probe	0	0	0	0
user067	EYESINET	eyesinet	1	Navigation Training, Level 1 - (configured)	0	ESPR_WORKING_WITHOUT_LAMP	Operating without light probe	0	0	0	0
user068	EYESINET	eyesinet	1	Navigation Training, Level 1 - (configured)	40	ESPR_WORKING_WITHOUT_LAMP	Operating without light probe	0	0	0	0
user070	EYESINET	eyesinet	1	Navigation Training, Level 1 - (configured)	40	ESPR_WORKING_WITHOUT_LAMP	Operating without light probe	0	0	0	0
user071	EYESINET	eyesinet	1	Navigation Training, Level 1 - (configured)	40	ESPR_WORKING_WITHOUT_LAMP	Operating without light probe	0	0	0	0
user072	EYESINET	eyesinet	1	Navigation Training, Level 1 - (configured)	0	ESPR_WORKING_WITHOUT_LAMP	Operating without light probe	0	0	0	0
user073	EYESINET	eyesinet	1	Navigation Training, Level 1 - (configured)	40	ESPR_WORKING_WITHOUT_LAMP	Operating without light probe	0	0	0	0
user074	EYESINET	eyesinet	1	Navigation Training, Level 1 - (configured)	40	ESPR_WORKING_WITHOUT_LAMP	Operating without light probe	0	0	0	0
user075	EYESINET	eyesinet	1	Navigation Training, Level 1 - (configured)	40	ESPR_WORKING_WITHOUT_LAMP	Operating without light probe	0	0	0	0
user077	EYESINET	eyesinet	1	Navigation Training, Level 1 - (configured)	13	ESPR_WORKING_WITHOUT_LAMP	Operating without light probe	0	0	0	0
user079	EYESINET	eyesinet	1	Navigation Training, Level 1 - (configured)	30	ESPR_WORKING_WITHOUT_LAMP	Operating without light probe	0	0	0	0
user080	EYESINET	eyesinet	1	Navigation Training, Level 1 - (configured)	40	ESPR_WORKING_WITHOUT_LAMP	Operating without light probe	0	0	0	0
user081	EYESINET	eyesinet	1	Navigation Training, Level 1 - (configured)	40	ESPR_WORKING_WITHOUT_LAMP	Operating without light probe	0	0	0	0
user082	EYESINET	eyesinet	1	Navigation Training, Level 1 - (configured)	0	ESPR_WORKING_WITHOUT_LAMP	Operating without light probe	0	0	0	0
user084	EYESINET	eyesinet	1	Navigation Training, Level 1 - (configured)	0	ESPR_WORKING_WITHOUT_LAMP	Operating without light probe	0	0	0	0
user085	EYESINET	eyesinet	1	Navigation Training, Level 1 - (configured)	0	ESPR_WORKING_WITHOUT_LAMP	Operating without light probe	0	0	0	0
user088	EYESINET	eyesinet	1	Navigation Training, Level 1 - (configured)	40	ESPR_WORKING_WITHOUT_LAMP	Operating without light probe	0	0	0	0
user090	EYESINET	eyesinet	1	Navigation Training, Level 1 - (configured)	0	ESPR_WORKING_WITHOUT_LAMP	Operating without light probe	0	0	0	0
user091	EYESINET	eyesinet	1	Navigation Training, Level 1 - (configured)	0	ESPR_WORKING_WITHOUT_LAMP	Operating without light probe	0	0	0	0
user092	EYESINET	eyesinet	1	Navigation Training, Level 1 - (configured)	39	ESPR_WORKING_WITHOUT_LAMP	Operating without light probe	0	0	0	0
user095	EYESINET	eyesinet	1	Navigation Training, Level 1 - (configured)	0	ESPR_WORKING_WITHOUT_LAMP	Operating without light probe	0	0	0	0
user096	EYESINET	eyesinet	1	Navigation Training, Level 1 - (configured)	0	ESPR_WORKING_WITHOUT_LAMP	Operating without light probe	0	0	0	0
user097	EYESINET	eyesinet	1	Navigation Training, Level 1 - (configured)	0	ESPR_WORKING_WITHOUT_LAMP	Operating without light probe	0	0	0	0
user098	EYESINET	eyesinet	1	Navigation Training, Level 1 - (configured)	40	ESPR_WORKING_WITHOUT_LAMP	Operating without light probe	0	0	0	0
user099	EYESINET	eyesinet	1	Navigation Training, Level 1 - (configured)	0	ESPR_WORKING_WITHOUT_LAMP	Operating without light probe	1	0	0	0
user105	EYESINET	eyesinet	1	Navigation Training, Level 1 - (configured)	42	ESPR_WORKING_WITHOUT_LAMP	Operating without light probe	0	0	0	0
user106	EYESINET	eyesinet	1	Navigation Training, Level 1 - (configured)	40	ESPR_WORKING_WITHOUT_LAMP	Operating without light probe	0	0	0	0
user107	EYESINET	eyesinet	1	Navigation Training, Level 1 - (configured)	27	ESPR_WORKING_WITHOUT_LAMP	Operating without light probe	0	0	0	0
user108	EYESINET	eyesinet	1	Navigation Training, Level 1 - (configured)	30	ESPR_WORKING_WITHOUT_LAMP	Operating without light probe	0	0	0	0
user110	EYESINET	eyesinet	1	Navigation Training, Level 1 - (configured)	0	ESPR_WORKING_WITHOUT_LAMP	Operating without light probe	1	0	0	0
user111	EYESINET	eyesinet	1	Navigation Training, Level 1 - (configured)	40	ESPR_WORKING_WITHOUT_LAMP	Operating without light probe	0	0	0	0
user113	EYESINET	eyesinet	1	Navigation Training, Level 1 - (configured)	40	ESPR_WORKING_WITHOUT_LAMP	Operating without light probe	0	0	0	0
user114	EYESINET	eyesinet	1	Navigation Training, Level 1 - (configured)	40	ESPR_WORKING_WITHOUT_LAMP	Operating without light probe	0	0	0	0
user115	EYESINET	eyesinet	1	Navigation Training, Level 1 - (configured)	5	ESPR_WORKING_WITHOUT_LAMP	Operating without light probe	0	0	0	0
user121	EYESINET	eyesinet	1	Navigation Training, Level 1 - (configured)	0	ESPR_WORKING_WITHOUT_LAMP	Operating without light probe	0	0	0	0
user122	EYESINET	eyesinet	1	Navigation Training, Level 1 - (configured)	10	ESPR_WORKING_WITHOUT_LAMP	Operating without light probe	0	0	0	0
user123	EYESINET	eyesinet	1	Navigation Training, Level 1 - (configured)	15	ESPR_WORKING_WITHOUT_LAMP	Operating without light probe	0	0	0	0
user124	EYESINET	eyesinet	1	Navigation Training, Level 1 - (configured)	0	ESPR_WORKING_WITHOUT_LAMP	Operating without light probe	0	0	0	0
user127	EYESINET	eyesinet	1	Navigation Training, Level 1 - (configured)	39	ESPR_WORKING_WITHOUT_LAMP	Operating without light probe	0	0	0	0
user129	EYESINET	eyesinet	1	Navigation Training, Level 1 - (configured)	49	ESPR_WORKING_WITHOUT_LAMP	Operating without light probe	0	0	0	0
user132	EYESINET	eyesinet	1	Navigation Training, Level 1 - (configured)	39	ESPR_WORKING_WITHOUT_LAMP	Operating without light probe	0	0	0	0
user135	EYESINET	eyesinet	1	Navigation Training, Level 1 - (configured)	40	ESPR_WORKING_WITHOUT_LAMP	Operating without light probe	0	0	0	0
user136	EYESINET	eyesinet	1	Navigation Training, Level 1 - (configured)	30	ESPR_WORKING_WITHOUT_LAMP	Operating without light probe	0	0	0	0
user137	EYESINET	eyesinet	1	Navigation Training, Level 1 - (configured)	39	ESPR_WORKING_WITHOUT_LAMP	Operating without light probe	0	0	0	0
user138	EYESINET	eyesinet	1	Navigation Training, Level 1 - (configured)	1	ESPR_WORKING_WITHOUT_LAMP	Operating without light probe	0	0	0	0
user139	EYESINET	eyesinet	1	Navigation Training, Level 1 - (configured)	38	ESPR_WORKING_WITHOUT_LAMP	Operating without light probe	0	0	0	0
user140	EYESINET	eyesinet	1	Navigation Training, Level 1 - (configured)	40	ESPR_WORKING_WITHOUT_LAMP	Operating without light probe	0	0	0	0
user141	EYESINET	eyesinet	1	Navigation Training, Level 1 - (configured)	40	ESPR_WORKING_WITHOUT_LAMP	Operating without light probe	0	0	0	0
										avg	-0.189873
										std	0.955675
										min	-5
										max	0

## Sheet: Microscope Handling
BIOM Loupe Dipped into Visco
user name	group	course	position	task	task score	protocol id	protocol name	value	duration [ms]	events	score
user018	EYESINET	eyesinet	1	Navigation Training, Level 1 - (configured)	40	ESPR_BIOM_VISCODIP	BIOM loupe dipped into visco	0	0	0	0
user019	EYESINET	eyesinet	1	Navigation Training, Level 1 - (configured)	0	ESPR_BIOM_VISCODIP	BIOM loupe dipped into visco	0	0	0	0
user022	EYESINET	eyesinet	1	Navigation Training, Level 1 - (configured)	40	ESPR_BIOM_VISCODIP	BIOM loupe dipped into visco	0	0	0	0
user023	EYESINET	eyesinet	1	Navigation Training, Level 1 - (configured)	0	ESPR_BIOM_VISCODIP	BIOM loupe dipped into visco	0	0	0	0
user024	EYESINET	eyesinet	1	Navigation Training, Level 1 - (configured)	40	ESPR_BIOM_VISCODIP	BIOM loupe dipped into visco	0	0	0	0
user025	EYESINET	eyesinet	1	Navigation Training, Level 1 - (configured)	15	ESPR_BIOM_VISCODIP	BIOM loupe dipped into visco	0	0	0	0
user026	EYESINET	eyesinet	1	Navigation Training, Level 1 - (configured)	29	ESPR_BIOM_VISCODIP	BIOM loupe dipped into visco	0	0	1	-1
user027	EYESINET	eyesinet	1	Navigation Training, Level 1 - (configured)	0	ESPR_BIOM_VISCODIP	BIOM loupe dipped into visco	0	0	1	-1
user028	EYESINET	eyesinet	1	Navigation Training, Level 1 - (configured)	40	ESPR_BIOM_VISCODIP	BIOM loupe dipped into visco	0	0	0	0
user029	EYESINET	eyesinet	1	Navigation Training, Level 1 - (configured)	19	ESPR_BIOM_VISCODIP	BIOM loupe dipped into visco	0	0	0	0
user030	EYESINET	eyesinet	1	Navigation Training, Level 1 - (configured)	40	ESPR_BIOM_VISCODIP	BIOM loupe dipped into visco	0	0	0	0
user031	EYESINET	eyesinet	1	Navigation Training, Level 1 - (configured)	35	ESPR_BIOM_VISCODIP	BIOM loupe dipped into visco	0	0	0	0
user033	EYESINET	eyesinet	1	Navigation Training, Level 1 - (configured)	0	ESPR_BIOM_VISCODIP	BIOM loupe dipped into visco	0	0	0	0
user035	EYESINET	eyesinet	1	Navigation Training, Level 1 - (configured)	34	ESPR_BIOM_VISCODIP	BIOM loupe dipped into visco	0	0	1	-1
user036	EYESINET	eyesinet	1	Navigation Training, Level 1 - (configured)	14	ESPR_BIOM_VISCODIP	BIOM loupe dipped into visco	0	0	0	0
user037	EYESINET	eyesinet	1	Navigation Training, Level 1 - (configured)	40	ESPR_BIOM_VISCODIP	BIOM loupe dipped into visco	0	0	0	0
user038	EYESINET	eyesinet	1	Navigation Training, Level 1 - (configured)	19	ESPR_BIOM_VISCODIP	BIOM loupe dipped into visco	0	0	0	0
user039	EYESINET	eyesinet	1	Navigation Training, Level 1 - (configured)	40	ESPR_BIOM_VISCODIP	BIOM loupe dipped into visco	0	0	0	0
user040	EYESINET	eyesinet	1	Navigation Training, Level 1 - (configured)	42	ESPR_BIOM_VISCODIP	BIOM loupe dipped into visco	0	0	0	0
user041	EYESINET	eyesinet	1	Navigation Training, Level 1 - (configured)	40	ESPR_BIOM_VISCODIP	BIOM loupe dipped into visco	0	0	0	0
user044	EYESINET	eyesinet	1	Navigation Training, Level 1 - (configured)	0	ESPR_BIOM_VISCODIP	BIOM loupe dipped into visco	0	0	0	0
user045	EYESINET	eyesinet	1	Navigation Training, Level 1 - (configured)	39	ESPR_BIOM_VISCODIP	BIOM loupe dipped into visco	0	0	0	0
user051	EYESINET	eyesinet	1	Navigation Training, Level 1 - (configured)	40	ESPR_BIOM_VISCODIP	BIOM loupe dipped into visco	0	0	0	0
user052	EYESINET	eyesinet	1	Navigation Training, Level 1 - (configured)	43	ESPR_BIOM_VISCODIP	BIOM loupe dipped into visco	0	0	0	0
user053	EYESINET	eyesinet	1	Navigation Training, Level 1 - (configured)	40	ESPR_BIOM_VISCODIP	BIOM loupe dipped into visco	0	0	0	0
user055	EYESINET	eyesinet	1	Navigation Training, Level 1 - (configured)	0	ESPR_BIOM_VISCODIP	BIOM loupe dipped into visco	0	0	0	0
user056	EYESINET	eyesinet	1	Navigation Training, Level 1 - (configured)	32	ESPR_BIOM_VISCODIP	BIOM loupe dipped into visco	0	0	0	0
user058	EYESINET	eyesinet	1	Navigation Training, Level 1 - (configured)	40	ESPR_BIOM_VISCODIP	BIOM loupe dipped into visco	0	0	0	0
user059	EYESINET	eyesinet	1	Navigation Training, Level 1 - (configured)	39	ESPR_BIOM_VISCODIP	BIOM loupe dipped into visco	0	0	1	-1
user062	EYESINET	eyesinet	1	Navigation Training, Level 1 - (configured)	30	ESPR_BIOM_VISCODIP	BIOM loupe dipped into visco	0	0	0	0
user065	EYESINET	eyesinet	1	Navigation Training, Level 1 - (configured)	40	ESPR_BIOM_VISCODIP	BIOM loupe dipped into visco	0	0	0	0
user066	EYESINET	eyesinet	1	Navigation Training, Level 1 - (configured)	35	ESPR_BIOM_VISCODIP	BIOM loupe dipped into visco	0	0	1	-1
user067	EYESINET	eyesinet	1	Navigation Training, Level 1 - (configured)	0	ESPR_BIOM_VISCODIP	BIOM loupe dipped into visco	0	0	0	0
user068	EYESINET	eyesinet	1	Navigation Training, Level 1 - (configured)	40	ESPR_BIOM_VISCODIP	BIOM loupe dipped into visco	0	0	0	0
user070	EYESINET	eyesinet	1	Navigation Training, Level 1 - (configured)	40	ESPR_BIOM_VISCODIP	BIOM loupe dipped into visco	0	0	0	0
user071	EYESINET	eyesinet	1	Navigation Training, Level 1 - (configured)	40	ESPR_BIOM_VISCODIP	BIOM loupe dipped into visco	0	0	0	0
user072	EYESINET	eyesinet	1	Navigation Training, Level 1 - (configured)	0	ESPR_BIOM_VISCODIP	BIOM loupe dipped into visco	0	0	0	0
user073	EYESINET	eyesinet	1	Navigation Training, Level 1 - (configured)	40	ESPR_BIOM_VISCODIP	BIOM loupe dipped into visco	0	0	0	0
user074	EYESINET	eyesinet	1	Navigation Training, Level 1 - (configured)	40	ESPR_BIOM_VISCODIP	BIOM loupe dipped into visco	0	0	0	0
user075	EYESINET	eyesinet	1	Navigation Training, Level 1 - (configured)	40	ESPR_BIOM_VISCODIP	BIOM loupe dipped into visco	0	0	0	0
user077	EYESINET	eyesinet	1	Navigation Training, Level 1 - (configured)	13	ESPR_BIOM_VISCODIP	BIOM loupe dipped into visco	0	0	0	0
user079	EYESINET	eyesinet	1	Navigation Training, Level 1 - (configured)	30	ESPR_BIOM_VISCODIP	BIOM loupe dipped into visco	0	0	0	0
user080	EYESINET	eyesinet	1	Navigation Training, Level 1 - (configured)	40	ESPR_BIOM_VISCODIP	BIOM loupe dipped into visco	0	0	0	0
user081	EYESINET	eyesinet	1	Navigation Training, Level 1 - (configured)	40	ESPR_BIOM_VISCODIP	BIOM loupe dipped into visco	0	0	0	0
user082	EYESINET	eyesinet	1	Navigation Training, Level 1 - (configured)	0	ESPR_BIOM_VISCODIP	BIOM loupe dipped into visco	0	0	0	0
user084	EYESINET	eyesinet	1	Navigation Training, Level 1 - (configured)	0	ESPR_BIOM_VISCODIP	BIOM loupe dipped into visco	0	0	0	0
user085	EYESINET	eyesinet	1	Navigation Training, Level 1 - (configured)	0	ESPR_BIOM_VISCODIP	BIOM loupe dipped into visco	0	0	0	0
user088	EYESINET	eyesinet	1	Navigation Training, Level 1 - (configured)	40	ESPR_BIOM_VISCODIP	BIOM loupe dipped into visco	0	0	0	0
user090	EYESINET	eyesinet	1	Navigation Training, Level 1 - (configured)	0	ESPR_BIOM_VISCODIP	BIOM loupe dipped into visco	0	0	0	0
user091	EYESINET	eyesinet	1	Navigation Training, Level 1 - (configured)	0	ESPR_BIOM_VISCODIP	BIOM loupe dipped into visco	0	0	1	-1
user092	EYESINET	eyesinet	1	Navigation Training, Level 1 - (configured)	39	ESPR_BIOM_VISCODIP	BIOM loupe dipped into visco	0	0	1	-1
user095	EYESINET	eyesinet	1	Navigation Training, Level 1 - (configured)	0	ESPR_BIOM_VISCODIP	BIOM loupe dipped into visco	0	0	0	0
user096	EYESINET	eyesinet	1	Navigation Training, Level 1 - (configured)	0	ESPR_BIOM_VISCODIP	BIOM loupe dipped into visco	0	0	0	0
user097	EYESINET	eyesinet	1	Navigation Training, Level 1 - (configured)	0	ESPR_BIOM_VISCODIP	BIOM loupe dipped into visco	0	0	0	0
user098	EYESINET	eyesinet	1	Navigation Training, Level 1 - (configured)	40	ESPR_BIOM_VISCODIP	BIOM loupe dipped into visco	0	0	0	0
user099	EYESINET	eyesinet	1	Navigation Training, Level 1 - (configured)	0	ESPR_BIOM_VISCODIP	BIOM loupe dipped into visco	0	0	0	0
user105	EYESINET	eyesinet	1	Navigation Training, Level 1 - (configured)	42	ESPR_BIOM_VISCODIP	BIOM loupe dipped into visco	0	0	0	0
user106	EYESINET	eyesinet	1	Navigation Training, Level 1 - (configured)	40	ESPR_BIOM_VISCODIP	BIOM loupe dipped into visco	0	0	0	0
user107	EYESINET	eyesinet	1	Navigation Training, Level 1 - (configured)	27	ESPR_BIOM_VISCODIP	BIOM loupe dipped into visco	0	0	0	0
user108	EYESINET	eyesinet	1	Navigation Training, Level 1 - (configured)	30	ESPR_BIOM_VISCODIP	BIOM loupe dipped into visco	0	0	0	0
user110	EYESINET	eyesinet	1	Navigation Training, Level 1 - (configured)	0	ESPR_BIOM_VISCODIP	BIOM loupe dipped into visco	0	0	0	0
user111	EYESINET	eyesinet	1	Navigation Training, Level 1 - (configured)	40	ESPR_BIOM_VISCODIP	BIOM loupe dipped into visco	0	0	0	0
user113	EYESINET	eyesinet	1	Navigation Training, Level 1 - (configured)	40	ESPR_BIOM_VISCODIP	BIOM loupe dipped into visco	0	0	0	0
user114	EYESINET	eyesinet	1	Navigation Training, Level 1 - (configured)	40	ESPR_BIOM_VISCODIP	BIOM loupe dipped into visco	0	0	0	0
user115	EYESINET	eyesinet	1	Navigation Training, Level 1 - (configured)	5	ESPR_BIOM_VISCODIP	BIOM loupe dipped into visco	0	0	0	0
user121	EYESINET	eyesinet	1	Navigation Training, Level 1 - (configured)	0	ESPR_BIOM_VISCODIP	BIOM loupe dipped into visco	0	0	0	0
user122	EYESINET	eyesinet	1	Navigation Training, Level 1 - (configured)	10	ESPR_BIOM_VISCODIP	BIOM loupe dipped into visco	0	0	0	0
user123	EYESINET	eyesinet	1	Navigation Training, Level 1 - (configured)	15	ESPR_BIOM_VISCODIP	BIOM loupe dipped into visco	0	0	0	0
user124	EYESINET	eyesinet	1	Navigation Training, Level 1 - (configured)	0	ESPR_BIOM_VISCODIP	BIOM loupe dipped into visco	0	0	0	0
user127	EYESINET	eyesinet	1	Navigation Training, Level 1 - (configured)	39	ESPR_BIOM_VISCODIP	BIOM loupe dipped into visco	0	0	1	-1
user129	EYESINET	eyesinet	1	Navigation Training, Level 1 - (configured)	49	ESPR_BIOM_VISCODIP	BIOM loupe dipped into visco	0	0	0	0
user132	EYESINET	eyesinet	1	Navigation Training, Level 1 - (configured)	39	ESPR_BIOM_VISCODIP	BIOM loupe dipped into visco	0	0	0	0
user135	EYESINET	eyesinet	1	Navigation Training, Level 1 - (configured)	40	ESPR_BIOM_VISCODIP	BIOM loupe dipped into visco	0	0	0	0
user136	EYESINET	eyesinet	1	Navigation Training, Level 1 - (configured)	30	ESPR_BIOM_VISCODIP	BIOM loupe dipped into visco	0	0	0	0
user137	EYESINET	eyesinet	1	Navigation Training, Level 1 - (configured)	39	ESPR_BIOM_VISCODIP	BIOM loupe dipped into visco	0	0	1	-1
user138	EYESINET	eyesinet	1	Navigation Training, Level 1 - (configured)	1	ESPR_BIOM_VISCODIP	BIOM loupe dipped into visco	0	0	0	0
user139	EYESINET	eyesinet	1	Navigation Training, Level 1 - (configured)	38	ESPR_BIOM_VISCODIP	BIOM loupe dipped into visco	0	0	0	0
user140	EYESINET	eyesinet	1	Navigation Training, Level 1 - (configured)	40	ESPR_BIOM_VISCODIP	BIOM loupe dipped into visco	0	0	0	0
user141	EYESINET	eyesinet	1	Navigation Training, Level 1 - (configured)	40	ESPR_BIOM_VISCODIP	BIOM loupe dipped into visco	0	0	0	0
										avg	-0.113924
										std	0.317719
										min	-1
Operating out of Focus										max	0
user name	group	course	position	task	task score	protocol id	protocol name	value	duration [ms]	events	score
user018	EYESINET	eyesinet	1	Navigation Training, Level 1 - (configured)	40	ESPR_INTERACTION_FOCAL_BLUR	Operating out of focus	0	0	0	0
user019	EYESINET	eyesinet	1	Navigation Training, Level 1 - (configured)	0	ESPR_INTERACTION_FOCAL_BLUR	Operating out of focus	0	0	0	0
user022	EYESINET	eyesinet	1	Navigation Training, Level 1 - (configured)	40	ESPR_INTERACTION_FOCAL_BLUR	Operating out of focus	0	0	0	0
user023	EYESINET	eyesinet	1	Navigation Training, Level 1 - (configured)	0	ESPR_INTERACTION_FOCAL_BLUR	Operating out of focus	0	0	0	0
user024	EYESINET	eyesinet	1	Navigation Training, Level 1 - (configured)	40	ESPR_INTERACTION_FOCAL_BLUR	Operating out of focus	0	0	0	0
user025	EYESINET	eyesinet	1	Navigation Training, Level 1 - (configured)	15	ESPR_INTERACTION_FOCAL_BLUR	Operating out of focus	0	0	0	0
user026	EYESINET	eyesinet	1	Navigation Training, Level 1 - (configured)	29	ESPR_INTERACTION_FOCAL_BLUR	Operating out of focus	0	0	0	0
user027	EYESINET	eyesinet	1	Navigation Training, Level 1 - (configured)	0	ESPR_INTERACTION_FOCAL_BLUR	Operating out of focus	0	0	0	0
user028	EYESINET	eyesinet	1	Navigation Training, Level 1 - (configured)	40	ESPR_INTERACTION_FOCAL_BLUR	Operating out of focus	0	0	0	0
user029	EYESINET	eyesinet	1	Navigation Training, Level 1 - (configured)	19	ESPR_INTERACTION_FOCAL_BLUR	Operating out of focus	0	0	0	0
user030	EYESINET	eyesinet	1	Navigation Training, Level 1 - (configured)	40	ESPR_INTERACTION_FOCAL_BLUR	Operating out of focus	0	0	0	0
user031	EYESINET	eyesinet	1	Navigation Training, Level 1 - (configured)	35	ESPR_INTERACTION_FOCAL_BLUR	Operating out of focus	0	0	0	0
user033	EYESINET	eyesinet	1	Navigation Training, Level 1 - (configured)	0	ESPR_INTERACTION_FOCAL_BLUR	Operating out of focus	0	0	0	0
user035	EYESINET	eyesinet	1	Navigation Training, Level 1 - (configured)	34	ESPR_INTERACTION_FOCAL_BLUR	Operating out of focus	0	0	0	0
user036	EYESINET	eyesinet	1	Navigation Training, Level 1 - (configured)	14	ESPR_INTERACTION_FOCAL_BLUR	Operating out of focus	0	0	0	0
user037	EYESINET	eyesinet	1	Navigation Training, Level 1 - (configured)	40	ESPR_INTERACTION_FOCAL_BLUR	Operating out of focus	0	0	0	0
user038	EYESINET	eyesinet	1	Navigation Training, Level 1 - (configured)	19	ESPR_INTERACTION_FOCAL_BLUR	Operating out of focus	0	0	0	0
user039	EYESINET	eyesinet	1	Navigation Training, Level 1 - (configured)	40	ESPR_INTERACTION_FOCAL_BLUR	Operating out of focus	0	0	0	0
user040	EYESINET	eyesinet	1	Navigation Training, Level 1 - (configured)	42	ESPR_INTERACTION_FOCAL_BLUR	Operating out of focus	0	0	0	0
user041	EYESINET	eyesinet	1	Navigation Training, Level 1 - (configured)	40	ESPR_INTERACTION_FOCAL_BLUR	Operating out of focus	0	0	0	0
user044	EYESINET	eyesinet	1	Navigation Training, Level 1 - (configured)	0	ESPR_INTERACTION_FOCAL_BLUR	Operating out of focus	0	0	0	0
user045	EYESINET	eyesinet	1	Navigation Training, Level 1 - (configured)	39	ESPR_INTERACTION_FOCAL_BLUR	Operating out of focus	0	0	0	0
user051	EYESINET	eyesinet	1	Navigation Training, Level 1 - (configured)	40	ESPR_INTERACTION_FOCAL_BLUR	Operating out of focus	0	0	0	0
user052	EYESINET	eyesinet	1	Navigation Training, Level 1 - (configured)	43	ESPR_INTERACTION_FOCAL_BLUR	Operating out of focus	0	0	0	0
user053	EYESINET	eyesinet	1	Navigation Training, Level 1 - (configured)	40	ESPR_INTERACTION_FOCAL_BLUR	Operating out of focus	0	0	0	0
user055	EYESINET	eyesinet	1	Navigation Training, Level 1 - (configured)	0	ESPR_INTERACTION_FOCAL_BLUR	Operating out of focus	0	0	0	0
user056	EYESINET	eyesinet	1	Navigation Training, Level 1 - (configured)	32	ESPR_INTERACTION_FOCAL_BLUR	Operating out of focus	0	0	0	0
user058	EYESINET	eyesinet	1	Navigation Training, Level 1 - (configured)	40	ESPR_INTERACTION_FOCAL_BLUR	Operating out of focus	0	0	0	0
user059	EYESINET	eyesinet	1	Navigation Training, Level 1 - (configured)	39	ESPR_INTERACTION_FOCAL_BLUR	Operating out of focus	0	0	0	0
user062	EYESINET	eyesinet	1	Navigation Training, Level 1 - (configured)	30	ESPR_INTERACTION_FOCAL_BLUR	Operating out of focus	0	0	0	0
user065	EYESINET	eyesinet	1	Navigation Training, Level 1 - (configured)	40	ESPR_INTERACTION_FOCAL_BLUR	Operating out of focus	0	0	0	0
user066	EYESINET	eyesinet	1	Navigation Training, Level 1 - (configured)	35	ESPR_INTERACTION_FOCAL_BLUR	Operating out of focus	0	0	0	0
user067	EYESINET	eyesinet	1	Navigation Training, Level 1 - (configured)	0	ESPR_INTERACTION_FOCAL_BLUR	Operating out of focus	0	0	0	0
user068	EYESINET	eyesinet	1	Navigation Training, Level 1 - (configured)	40	ESPR_INTERACTION_FOCAL_BLUR	Operating out of focus	0	0	0	0
user070	EYESINET	eyesinet	1	Navigation Training, Level 1 - (configured)	40	ESPR_INTERACTION_FOCAL_BLUR	Operating out of focus	0	0	0	0
user071	EYESINET	eyesinet	1	Navigation Training, Level 1 - (configured)	40	ESPR_INTERACTION_FOCAL_BLUR	Operating out of focus	0	0	0	0
user072	EYESINET	eyesinet	1	Navigation Training, Level 1 - (configured)	0	ESPR_INTERACTION_FOCAL_BLUR	Operating out of focus	0	0	0	0
user073	EYESINET	eyesinet	1	Navigation Training, Level 1 - (configured)	40	ESPR_INTERACTION_FOCAL_BLUR	Operating out of focus	0	0	0	0
user074	EYESINET	eyesinet	1	Navigation Training, Level 1 - (configured)	40	ESPR_INTERACTION_FOCAL_BLUR	Operating out of focus	0	0	0	0
user075	EYESINET	eyesinet	1	Navigation Training, Level 1 - (configured)	40	ESPR_INTERACTION_FOCAL_BLUR	Operating out of focus	0	0	0	0
user077	EYESINET	eyesinet	1	Navigation Training, Level 1 - (configured)	13	ESPR_INTERACTION_FOCAL_BLUR	Operating out of focus	0	0	0	0
user079	EYESINET	eyesinet	1	Navigation Training, Level 1 - (configured)	30	ESPR_INTERACTION_FOCAL_BLUR	Operating out of focus	0	0	0	0
user080	EYESINET	eyesinet	1	Navigation Training, Level 1 - (configured)	40	ESPR_INTERACTION_FOCAL_BLUR	Operating out of focus	0	0	0	0
user081	EYESINET	eyesinet	1	Navigation Training, Level 1 - (configured)	40	ESPR_INTERACTION_FOCAL_BLUR	Operating out of focus	0	0	0	0
user082	EYESINET	eyesinet	1	Navigation Training, Level 1 - (configured)	0	ESPR_INTERACTION_FOCAL_BLUR	Operating out of focus	0	0	0	0
user084	EYESINET	eyesinet	1	Navigation Training, Level 1 - (configured)	0	ESPR_INTERACTION_FOCAL_BLUR	Operating out of focus	0	0	0	0
user085	EYESINET	eyesinet	1	Navigation Training, Level 1 - (configured)	0	ESPR_INTERACTION_FOCAL_BLUR	Operating out of focus	0	0	0	0
user088	EYESINET	eyesinet	1	Navigation Training, Level 1 - (configured)	40	ESPR_INTERACTION_FOCAL_BLUR	Operating out of focus	0	0	0	0
user090	EYESINET	eyesinet	1	Navigation Training, Level 1 - (configured)	0	ESPR_INTERACTION_FOCAL_BLUR	Operating out of focus	0	0	0	0
user091	EYESINET	eyesinet	1	Navigation Training, Level 1 - (configured)	0	ESPR_INTERACTION_FOCAL_BLUR	Operating out of focus	0	0	0	0
user092	EYESINET	eyesinet	1	Navigation Training, Level 1 - (configured)	39	ESPR_INTERACTION_FOCAL_BLUR	Operating out of focus	0	0	0	0
user095	EYESINET	eyesinet	1	Navigation Training, Level 1 - (configured)	0	ESPR_INTERACTION_FOCAL_BLUR	Operating out of focus	0	0	0	0
user096	EYESINET	eyesinet	1	Navigation Training, Level 1 - (configured)	0	ESPR_INTERACTION_FOCAL_BLUR	Operating out of focus	0	0	0	0
user097	EYESINET	eyesinet	1	Navigation Training, Level 1 - (configured)	0	ESPR_INTERACTION_FOCAL_BLUR	Operating out of focus	0	0	0	0
user098	EYESINET	eyesinet	1	Navigation Training, Level 1 - (configured)	40	ESPR_INTERACTION_FOCAL_BLUR	Operating out of focus	0	0	0	0
user099	EYESINET	eyesinet	1	Navigation Training, Level 1 - (configured)	0	ESPR_INTERACTION_FOCAL_BLUR	Operating out of focus	0	0	0	0
user105	EYESINET	eyesinet	1	Navigation Training, Level 1 - (configured)	42	ESPR_INTERACTION_FOCAL_BLUR	Operating out of focus	0	0	0	0
user106	EYESINET	eyesinet	1	Navigation Training, Level 1 - (configured)	40	ESPR_INTERACTION_FOCAL_BLUR	Operating out of focus	0	0	0	0
user107	EYESINET	eyesinet	1	Navigation Training, Level 1 - (configured)	27	ESPR_INTERACTION_FOCAL_BLUR	Operating out of focus	0	0	0	0
user108	EYESINET	eyesinet	1	Navigation Training, Level 1 - (configured)	30	ESPR_INTERACTION_FOCAL_BLUR	Operating out of focus	0	0	0	0
user110	EYESINET	eyesinet	1	Navigation Training, Level 1 - (configured)	0	ESPR_INTERACTION_FOCAL_BLUR	Operating out of focus	0	0	0	0
user111	EYESINET	eyesinet	1	Navigation Training, Level 1 - (configured)	40	ESPR_INTERACTION_FOCAL_BLUR	Operating out of focus	0	0	0	0
user113	EYESINET	eyesinet	1	Navigation Training, Level 1 - (configured)	40	ESPR_INTERACTION_FOCAL_BLUR	Operating out of focus	0	0	0	0
user114	EYESINET	eyesinet	1	Navigation Training, Level 1 - (configured)	40	ESPR_INTERACTION_FOCAL_BLUR	Operating out of focus	0	0	0	0
user115	EYESINET	eyesinet	1	Navigation Training, Level 1 - (configured)	5	ESPR_INTERACTION_FOCAL_BLUR	Operating out of focus	0	0	0	0
user121	EYESINET	eyesinet	1	Navigation Training, Level 1 - (configured)	0	ESPR_INTERACTION_FOCAL_BLUR	Operating out of focus	0	0	0	0
user122	EYESINET	eyesinet	1	Navigation Training, Level 1 - (configured)	10	ESPR_INTERACTION_FOCAL_BLUR	Operating out of focus	0	0	0	0
user123	EYESINET	eyesinet	1	Navigation Training, Level 1 - (configured)	15	ESPR_INTERACTION_FOCAL_BLUR	Operating out of focus	0	0	0	0
user124	EYESINET	eyesinet	1	Navigation Training, Level 1 - (configured)	0	ESPR_INTERACTION_FOCAL_BLUR	Operating out of focus	0	0	0	0
user127	EYESINET	eyesinet	1	Navigation Training, Level 1 - (configured)	39	ESPR_INTERACTION_FOCAL_BLUR	Operating out of focus	0	0	0	0
user129	EYESINET	eyesinet	1	Navigation Training, Level 1 - (configured)	49	ESPR_INTERACTION_FOCAL_BLUR	Operating out of focus	0	0	0	0
user132	EYESINET	eyesinet	1	Navigation Training, Level 1 - (configured)	39	ESPR_INTERACTION_FOCAL_BLUR	Operating out of focus	0	0	0	0
user135	EYESINET	eyesinet	1	Navigation Training, Level 1 - (configured)	40	ESPR_INTERACTION_FOCAL_BLUR	Operating out of focus	0	0	0	0
user136	EYESINET	eyesinet	1	Navigation Training, Level 1 - (configured)	30	ESPR_INTERACTION_FOCAL_BLUR	Operating out of focus	0	0	0	0
user137	EYESINET	eyesinet	1	Navigation Training, Level 1 - (configured)	39	ESPR_INTERACTION_FOCAL_BLUR	Operating out of focus	0	0	0	0
user138	EYESINET	eyesinet	1	Navigation Training, Level 1 - (configured)	1	ESPR_INTERACTION_FOCAL_BLUR	Operating out of focus	0	0	0	0
user139	EYESINET	eyesinet	1	Navigation Training, Level 1 - (configured)	38	ESPR_INTERACTION_FOCAL_BLUR	Operating out of focus	0	0	0	0
user140	EYESINET	eyesinet	1	Navigation Training, Level 1 - (configured)	40	ESPR_INTERACTION_FOCAL_BLUR	Operating out of focus	0	0	0	0
user141	EYESINET	eyesinet	1	Navigation Training, Level 1 - (configured)	40	ESPR_INTERACTION_FOCAL_BLUR	Operating out of focus	0	0	0	0
										avg	0
										std	0
										min	0
										max	0

## Sheet: Target Achievement
Completed Objects
user name	group	course	position	task	task score	protocol id	protocol name	value	duration [ms]	events	score
user018	EYESINET	eyesinet	1	Navigation Training, Level 1 - (configured)	40	ESPR_COMPLETED_OBJECTS	Completed objects	19	0	0	100
user019	EYESINET	eyesinet	1	Navigation Training, Level 1 - (configured)	0	ESPR_COMPLETED_OBJECTS	Completed objects	5	0	0	0
user022	EYESINET	eyesinet	1	Navigation Training, Level 1 - (configured)	40	ESPR_COMPLETED_OBJECTS	Completed objects	19	0	0	100
user023	EYESINET	eyesinet	1	Navigation Training, Level 1 - (configured)	0	ESPR_COMPLETED_OBJECTS	Completed objects	0	0	0	0
user024	EYESINET	eyesinet	1	Navigation Training, Level 1 - (configured)	40	ESPR_COMPLETED_OBJECTS	Completed objects	19	0	0	100
user025	EYESINET	eyesinet	1	Navigation Training, Level 1 - (configured)	15	ESPR_COMPLETED_OBJECTS	Completed objects	17	0	0	80
user026	EYESINET	eyesinet	1	Navigation Training, Level 1 - (configured)	29	ESPR_COMPLETED_OBJECTS	Completed objects	18	0	0	90
user027	EYESINET	eyesinet	1	Navigation Training, Level 1 - (configured)	0	ESPR_COMPLETED_OBJECTS	Completed objects	4	0	0	0
user028	EYESINET	eyesinet	1	Navigation Training, Level 1 - (configured)	40	ESPR_COMPLETED_OBJECTS	Completed objects	19	0	0	100
user029	EYESINET	eyesinet	1	Navigation Training, Level 1 - (configured)	19	ESPR_COMPLETED_OBJECTS	Completed objects	19	0	0	100
user030	EYESINET	eyesinet	1	Navigation Training, Level 1 - (configured)	40	ESPR_COMPLETED_OBJECTS	Completed objects	19	0	0	100
user031	EYESINET	eyesinet	1	Navigation Training, Level 1 - (configured)	35	ESPR_COMPLETED_OBJECTS	Completed objects	19	0	0	100
user033	EYESINET	eyesinet	1	Navigation Training, Level 1 - (configured)	0	ESPR_COMPLETED_OBJECTS	Completed objects	18	0	0	90
user035	EYESINET	eyesinet	1	Navigation Training, Level 1 - (configured)	34	ESPR_COMPLETED_OBJECTS	Completed objects	19	0	0	100
user036	EYESINET	eyesinet	1	Navigation Training, Level 1 - (configured)	14	ESPR_COMPLETED_OBJECTS	Completed objects	19	0	0	100
user037	EYESINET	eyesinet	1	Navigation Training, Level 1 - (configured)	40	ESPR_COMPLETED_OBJECTS	Completed objects	19	0	0	100
user038	EYESINET	eyesinet	1	Navigation Training, Level 1 - (configured)	19	ESPR_COMPLETED_OBJECTS	Completed objects	19	0	0	100
user039	EYESINET	eyesinet	1	Navigation Training, Level 1 - (configured)	40	ESPR_COMPLETED_OBJECTS	Completed objects	19	0	0	100
user040	EYESINET	eyesinet	1	Navigation Training, Level 1 - (configured)	42	ESPR_COMPLETED_OBJECTS	Completed objects	19	0	0	100
user041	EYESINET	eyesinet	1	Navigation Training, Level 1 - (configured)	40	ESPR_COMPLETED_OBJECTS	Completed objects	19	0	0	100
user044	EYESINET	eyesinet	1	Navigation Training, Level 1 - (configured)	0	ESPR_COMPLETED_OBJECTS	Completed objects	2	0	0	0
user045	EYESINET	eyesinet	1	Navigation Training, Level 1 - (configured)	39	ESPR_COMPLETED_OBJECTS	Completed objects	19	0	0	100
user051	EYESINET	eyesinet	1	Navigation Training, Level 1 - (configured)	40	ESPR_COMPLETED_OBJECTS	Completed objects	19	0	0	100
user052	EYESINET	eyesinet	1	Navigation Training, Level 1 - (configured)	43	ESPR_COMPLETED_OBJECTS	Completed objects	19	0	0	100
user053	EYESINET	eyesinet	1	Navigation Training, Level 1 - (configured)	40	ESPR_COMPLETED_OBJECTS	Completed objects	19	0	0	100
user055	EYESINET	eyesinet	1	Navigation Training, Level 1 - (configured)	0	ESPR_COMPLETED_OBJECTS	Completed objects	14	0	0	50
user056	EYESINET	eyesinet	1	Navigation Training, Level 1 - (configured)	32	ESPR_COMPLETED_OBJECTS	Completed objects	19	0	0	100
user058	EYESINET	eyesinet	1	Navigation Training, Level 1 - (configured)	40	ESPR_COMPLETED_OBJECTS	Completed objects	19	0	0	100
user059	EYESINET	eyesinet	1	Navigation Training, Level 1 - (configured)	39	ESPR_COMPLETED_OBJECTS	Completed objects	19	0	0	100
user062	EYESINET	eyesinet	1	Navigation Training, Level 1 - (configured)	30	ESPR_COMPLETED_OBJECTS	Completed objects	18	0	0	90
user065	EYESINET	eyesinet	1	Navigation Training, Level 1 - (configured)	40	ESPR_COMPLETED_OBJECTS	Completed objects	19	0	0	100
user066	EYESINET	eyesinet	1	Navigation Training, Level 1 - (configured)	35	ESPR_COMPLETED_OBJECTS	Completed objects	19	0	0	100
user067	EYESINET	eyesinet	1	Navigation Training, Level 1 - (configured)	0	ESPR_COMPLETED_OBJECTS	Completed objects	19	0	0	100
user068	EYESINET	eyesinet	1	Navigation Training, Level 1 - (configured)	40	ESPR_COMPLETED_OBJECTS	Completed objects	19	0	0	100
user070	EYESINET	eyesinet	1	Navigation Training, Level 1 - (configured)	40	ESPR_COMPLETED_OBJECTS	Completed objects	19	0	0	100
user071	EYESINET	eyesinet	1	Navigation Training, Level 1 - (configured)	40	ESPR_COMPLETED_OBJECTS	Completed objects	19	0	0	100
user072	EYESINET	eyesinet	1	Navigation Training, Level 1 - (configured)	0	ESPR_COMPLETED_OBJECTS	Completed objects	19	0	0	100
user073	EYESINET	eyesinet	1	Navigation Training, Level 1 - (configured)	40	ESPR_COMPLETED_OBJECTS	Completed objects	19	0	0	100
user074	EYESINET	eyesinet	1	Navigation Training, Level 1 - (configured)	40	ESPR_COMPLETED_OBJECTS	Completed objects	19	0	0	100
user075	EYESINET	eyesinet	1	Navigation Training, Level 1 - (configured)	40	ESPR_COMPLETED_OBJECTS	Completed objects	19	0	0	100
user077	EYESINET	eyesinet	1	Navigation Training, Level 1 - (configured)	13	ESPR_COMPLETED_OBJECTS	Completed objects	19	0	0	100
user079	EYESINET	eyesinet	1	Navigation Training, Level 1 - (configured)	30	ESPR_COMPLETED_OBJECTS	Completed objects	18	0	0	90
user080	EYESINET	eyesinet	1	Navigation Training, Level 1 - (configured)	40	ESPR_COMPLETED_OBJECTS	Completed objects	19	0	0	100
user081	EYESINET	eyesinet	1	Navigation Training, Level 1 - (configured)	40	ESPR_COMPLETED_OBJECTS	Completed objects	19	0	0	100
user082	EYESINET	eyesinet	1	Navigation Training, Level 1 - (configured)	0	ESPR_COMPLETED_OBJECTS	Completed objects	19	0	0	100
user084	EYESINET	eyesinet	1	Navigation Training, Level 1 - (configured)	0	ESPR_COMPLETED_OBJECTS	Completed objects	19	0	0	100
user085	EYESINET	eyesinet	1	Navigation Training, Level 1 - (configured)	0	ESPR_COMPLETED_OBJECTS	Completed objects	7	0	0	0
user088	EYESINET	eyesinet	1	Navigation Training, Level 1 - (configured)	40	ESPR_COMPLETED_OBJECTS	Completed objects	19	0	0	100
user090	EYESINET	eyesinet	1	Navigation Training, Level 1 - (configured)	0	ESPR_COMPLETED_OBJECTS	Completed objects	19	0	0	100
user091	EYESINET	eyesinet	1	Navigation Training, Level 1 - (configured)	0	ESPR_COMPLETED_OBJECTS	Completed objects	19	0	0	100
user092	EYESINET	eyesinet	1	Navigation Training, Level 1 - (configured)	39	ESPR_COMPLETED_OBJECTS	Completed objects	19	0	0	100
user095	EYESINET	eyesinet	1	Navigation Training, Level 1 - (configured)	0	ESPR_COMPLETED_OBJECTS	Completed objects	10	0	0	10
user096	EYESINET	eyesinet	1	Navigation Training, Level 1 - (configured)	0	ESPR_COMPLETED_OBJECTS	Completed objects	7	0	0	0
user097	EYESINET	eyesinet	1	Navigation Training, Level 1 - (configured)	0	ESPR_COMPLETED_OBJECTS	Completed objects	19	0	0	100
user098	EYESINET	eyesinet	1	Navigation Training, Level 1 - (configured)	40	ESPR_COMPLETED_OBJECTS	Completed objects	19	0	0	100
user099	EYESINET	eyesinet	1	Navigation Training, Level 1 - (configured)	0	ESPR_COMPLETED_OBJECTS	Completed objects	19	0	0	100
user105	EYESINET	eyesinet	1	Navigation Training, Level 1 - (configured)	42	ESPR_COMPLETED_OBJECTS	Completed objects	19	0	0	100
user106	EYESINET	eyesinet	1	Navigation Training, Level 1 - (configured)	40	ESPR_COMPLETED_OBJECTS	Completed objects	19	0	0	100
user107	EYESINET	eyesinet	1	Navigation Training, Level 1 - (configured)	27	ESPR_COMPLETED_OBJECTS	Completed objects	19	0	0	100
user108	EYESINET	eyesinet	1	Navigation Training, Level 1 - (configured)	30	ESPR_COMPLETED_OBJECTS	Completed objects	18	0	0	90
user110	EYESINET	eyesinet	1	Navigation Training, Level 1 - (configured)	0	ESPR_COMPLETED_OBJECTS	Completed objects	12	0	0	30
user111	EYESINET	eyesinet	1	Navigation Training, Level 1 - (configured)	40	ESPR_COMPLETED_OBJECTS	Completed objects	19	0	0	100
user113	EYESINET	eyesinet	1	Navigation Training, Level 1 - (configured)	40	ESPR_COMPLETED_OBJECTS	Completed objects	19	0	0	100
user114	EYESINET	eyesinet	1	Navigation Training, Level 1 - (configured)	40	ESPR_COMPLETED_OBJECTS	Completed objects	19	0	0	100
user115	EYESINET	eyesinet	1	Navigation Training, Level 1 - (configured)	5	ESPR_COMPLETED_OBJECTS	Completed objects	19	0	0	100
user121	EYESINET	eyesinet	1	Navigation Training, Level 1 - (configured)	0	ESPR_COMPLETED_OBJECTS	Completed objects	0	0	0	0
user122	EYESINET	eyesinet	1	Navigation Training, Level 1 - (configured)	10	ESPR_COMPLETED_OBJECTS	Completed objects	19	0	0	100
user123	EYESINET	eyesinet	1	Navigation Training, Level 1 - (configured)	15	ESPR_COMPLETED_OBJECTS	Completed objects	19	0	0	100
user124	EYESINET	eyesinet	1	Navigation Training, Level 1 - (configured)	0	ESPR_COMPLETED_OBJECTS	Completed objects	18	0	0	90
user127	EYESINET	eyesinet	1	Navigation Training, Level 1 - (configured)	39	ESPR_COMPLETED_OBJECTS	Completed objects	19	0	0	100
user129	EYESINET	eyesinet	1	Navigation Training, Level 1 - (configured)	49	ESPR_COMPLETED_OBJECTS	Completed objects	19	0	0	100
user132	EYESINET	eyesinet	1	Navigation Training, Level 1 - (configured)	39	ESPR_COMPLETED_OBJECTS	Completed objects	18	0	0	90
user135	EYESINET	eyesinet	1	Navigation Training, Level 1 - (configured)	40	ESPR_COMPLETED_OBJECTS	Completed objects	19	0	0	100
user136	EYESINET	eyesinet	1	Navigation Training, Level 1 - (configured)	30	ESPR_COMPLETED_OBJECTS	Completed objects	18	0	0	90
user137	EYESINET	eyesinet	1	Navigation Training, Level 1 - (configured)	39	ESPR_COMPLETED_OBJECTS	Completed objects	19	0	0	100
user138	EYESINET	eyesinet	1	Navigation Training, Level 1 - (configured)	1	ESPR_COMPLETED_OBJECTS	Completed objects	19	0	0	100
user139	EYESINET	eyesinet	1	Navigation Training, Level 1 - (configured)	38	ESPR_COMPLETED_OBJECTS	Completed objects	19	0	0	100
user140	EYESINET	eyesinet	1	Navigation Training, Level 1 - (configured)	40	ESPR_COMPLETED_OBJECTS	Completed objects	19	0	0	100
user141	EYESINET	eyesinet	1	Navigation Training, Level 1 - (configured)	40	ESPR_COMPLETED_OBJECTS	Completed objects	19	0	0	100
										avg	87.2152
										std	30.5617
										min	0
										max	100

## Sheet: Tissue Treatment
Injured Retina Area
user name	group	course	position	task	task score	protocol id	protocol name	value	duration [ms]	events	score
user018	EYESINET	eyesinet	1	Navigation Training, Level 1 - (configured)	40	ESPR_RETINA_INJURED_AREA_EXTRAMACULAR	Injured (extramacular) retina area	0	0	0	0
user019	EYESINET	eyesinet	1	Navigation Training, Level 1 - (configured)	0	ESPR_RETINA_INJURED_AREA_EXTRAMACULAR	Injured (extramacular) retina area	0	0	0	0
user022	EYESINET	eyesinet	1	Navigation Training, Level 1 - (configured)	40	ESPR_RETINA_INJURED_AREA_EXTRAMACULAR	Injured (extramacular) retina area	0	0	0	0
user023	EYESINET	eyesinet	1	Navigation Training, Level 1 - (configured)	0	ESPR_RETINA_INJURED_AREA_EXTRAMACULAR	Injured (extramacular) retina area	0.575883	200	1	-5.75883
user024	EYESINET	eyesinet	1	Navigation Training, Level 1 - (configured)	40	ESPR_RETINA_INJURED_AREA_EXTRAMACULAR	Injured (extramacular) retina area	0	0	0	0
user025	EYESINET	eyesinet	1	Navigation Training, Level 1 - (configured)	15	ESPR_RETINA_INJURED_AREA_EXTRAMACULAR	Injured (extramacular) retina area	0	0	0	0
user026	EYESINET	eyesinet	1	Navigation Training, Level 1 - (configured)	29	ESPR_RETINA_INJURED_AREA_EXTRAMACULAR	Injured (extramacular) retina area	0	0	0	0
user027	EYESINET	eyesinet	1	Navigation Training, Level 1 - (configured)	0	ESPR_RETINA_INJURED_AREA_EXTRAMACULAR	Injured (extramacular) retina area	1.76152	333.333	1	-17.6152
user028	EYESINET	eyesinet	1	Navigation Training, Level 1 - (configured)	40	ESPR_RETINA_INJURED_AREA_EXTRAMACULAR	Injured (extramacular) retina area	0	0	0	0
user029	EYESINET	eyesinet	1	Navigation Training, Level 1 - (configured)	19	ESPR_RETINA_INJURED_AREA_EXTRAMACULAR	Injured (extramacular) retina area	2.12445	33.3333	1	-21.2445
user030	EYESINET	eyesinet	1	Navigation Training, Level 1 - (configured)	40	ESPR_RETINA_INJURED_AREA_EXTRAMACULAR	Injured (extramacular) retina area	0	0	0	0
user031	EYESINET	eyesinet	1	Navigation Training, Level 1 - (configured)	35	ESPR_RETINA_INJURED_AREA_EXTRAMACULAR	Injured (extramacular) retina area	0	0	0	0
user033	EYESINET	eyesinet	1	Navigation Training, Level 1 - (configured)	0	ESPR_RETINA_INJURED_AREA_EXTRAMACULAR	Injured (extramacular) retina area	13.9365	300	2	-100
user035	EYESINET	eyesinet	1	Navigation Training, Level 1 - (configured)	34	ESPR_RETINA_INJURED_AREA_EXTRAMACULAR	Injured (extramacular) retina area	0	0	0	0
user036	EYESINET	eyesinet	1	Navigation Training, Level 1 - (configured)	14	ESPR_RETINA_INJURED_AREA_EXTRAMACULAR	Injured (extramacular) retina area	0	0	0	0
user037	EYESINET	eyesinet	1	Navigation Training, Level 1 - (configured)	40	ESPR_RETINA_INJURED_AREA_EXTRAMACULAR	Injured (extramacular) retina area	0	0	0	0
user038	EYESINET	eyesinet	1	Navigation Training, Level 1 - (configured)	19	ESPR_RETINA_INJURED_AREA_EXTRAMACULAR	Injured (extramacular) retina area	0	0	0	0
user039	EYESINET	eyesinet	1	Navigation Training, Level 1 - (configured)	40	ESPR_RETINA_INJURED_AREA_EXTRAMACULAR	Injured (extramacular) retina area	0	0	0	0
user040	EYESINET	eyesinet	1	Navigation Training, Level 1 - (configured)	42	ESPR_RETINA_INJURED_AREA_EXTRAMACULAR	Injured (extramacular) retina area	0	0	0	0
user041	EYESINET	eyesinet	1	Navigation Training, Level 1 - (configured)	40	ESPR_RETINA_INJURED_AREA_EXTRAMACULAR	Injured (extramacular) retina area	0	0	0	0
user044	EYESINET	eyesinet	1	Navigation Training, Level 1 - (configured)	0	ESPR_RETINA_INJURED_AREA_EXTRAMACULAR	Injured (extramacular) retina area	63.3857	5066.67	13	-100
user045	EYESINET	eyesinet	1	Navigation Training, Level 1 - (configured)	39	ESPR_RETINA_INJURED_AREA_EXTRAMACULAR	Injured (extramacular) retina area	0	0	0	0
user051	EYESINET	eyesinet	1	Navigation Training, Level 1 - (configured)	40	ESPR_RETINA_INJURED_AREA_EXTRAMACULAR	Injured (extramacular) retina area	0	0	0	0
user052	EYESINET	eyesinet	1	Navigation Training, Level 1 - (configured)	43	ESPR_RETINA_INJURED_AREA_EXTRAMACULAR	Injured (extramacular) retina area	0	0	0	0
user053	EYESINET	eyesinet	1	Navigation Training, Level 1 - (configured)	40	ESPR_RETINA_INJURED_AREA_EXTRAMACULAR	Injured (extramacular) retina area	0	0	0	0
user055	EYESINET	eyesinet	1	Navigation Training, Level 1 - (configured)	0	ESPR_RETINA_INJURED_AREA_EXTRAMACULAR	Injured (extramacular) retina area	9.55069	333.333	4	-95.5069
user056	EYESINET	eyesinet	1	Navigation Training, Level 1 - (configured)	32	ESPR_RETINA_INJURED_AREA_EXTRAMACULAR	Injured (extramacular) retina area	0	0	0	0
user058	EYESINET	eyesinet	1	Navigation Training, Level 1 - (configured)	40	ESPR_RETINA_INJURED_AREA_EXTRAMACULAR	Injured (extramacular) retina area	0	0	0	0
user059	EYESINET	eyesinet	1	Navigation Training, Level 1 - (configured)	39	ESPR_RETINA_INJURED_AREA_EXTRAMACULAR	Injured (extramacular) retina area	0	0	0	0
user062	EYESINET	eyesinet	1	Navigation Training, Level 1 - (configured)	30	ESPR_RETINA_INJURED_AREA_EXTRAMACULAR	Injured (extramacular) retina area	0	0	0	0
user065	EYESINET	eyesinet	1	Navigation Training, Level 1 - (configured)	40	ESPR_RETINA_INJURED_AREA_EXTRAMACULAR	Injured (extramacular) retina area	0	0	0	0
user066	EYESINET	eyesinet	1	Navigation Training, Level 1 - (configured)	35	ESPR_RETINA_INJURED_AREA_EXTRAMACULAR	Injured (extramacular) retina area	0	0	0	0
user067	EYESINET	eyesinet	1	Navigation Training, Level 1 - (configured)	0	ESPR_RETINA_INJURED_AREA_EXTRAMACULAR	Injured (extramacular) retina area	7.07997	233.333	2	-70.7997
user068	EYESINET	eyesinet	1	Navigation Training, Level 1 - (configured)	40	ESPR_RETINA_INJURED_AREA_EXTRAMACULAR	Injured (extramacular) retina area	0	0	0	0
user070	EYESINET	eyesinet	1	Navigation Training, Level 1 - (configured)	40	ESPR_RETINA_INJURED_AREA_EXTRAMACULAR	Injured (extramacular) retina area	0	0	0	0
user071	EYESINET	eyesinet	1	Navigation Training, Level 1 - (configured)	40	ESPR_RETINA_INJURED_AREA_EXTRAMACULAR	Injured (extramacular) retina area	0	0	0	0
user072	EYESINET	eyesinet	1	Navigation Training, Level 1 - (configured)	0	ESPR_RETINA_INJURED_AREA_EXTRAMACULAR	Injured (extramacular) retina area	5.26053	100	2	-52.6053
user073	EYESINET	eyesinet	1	Navigation Training, Level 1 - (configured)	40	ESPR_RETINA_INJURED_AREA_EXTRAMACULAR	Injured (extramacular) retina area	0	0	0	0
user074	EYESINET	eyesinet	1	Navigation Training, Level 1 - (configured)	40	ESPR_RETINA_INJURED_AREA_EXTRAMACULAR	Injured (extramacular) retina area	0	0	0	0
user075	EYESINET	eyesinet	1	Navigation Training, Level 1 - (configured)	40	ESPR_RETINA_INJURED_AREA_EXTRAMACULAR	Injured (extramacular) retina area	0	0	0	0
user077	EYESINET	eyesinet	1	Navigation Training, Level 1 - (configured)	13	ESPR_RETINA_INJURED_AREA_EXTRAMACULAR	Injured (extramacular) retina area	0.474257	33.3333	1	-4.74257
user079	EYESINET	eyesinet	1	Navigation Training, Level 1 - (configured)	30	ESPR_RETINA_INJURED_AREA_EXTRAMACULAR	Injured (extramacular) retina area	0	0	0	0
user080	EYESINET	eyesinet	1	Navigation Training, Level 1 - (configured)	40	ESPR_RETINA_INJURED_AREA_EXTRAMACULAR	Injured (extramacular) retina area	0.169377	33.3333	1	-1.69377
user081	EYESINET	eyesinet	1	Navigation Training, Level 1 - (configured)	40	ESPR_RETINA_INJURED_AREA_EXTRAMACULAR	Injured (extramacular) retina area	0	0	0	0
user082	EYESINET	eyesinet	1	Navigation Training, Level 1 - (configured)	0	ESPR_RETINA_INJURED_AREA_EXTRAMACULAR	Injured (extramacular) retina area	2.13415	33.3333	3	-21.3415
user084	EYESINET	eyesinet	1	Navigation Training, Level 1 - (configured)	0	ESPR_RETINA_INJURED_AREA_EXTRAMACULAR	Injured (extramacular) retina area	1.7954	100	3	-17.954
user085	EYESINET	eyesinet	1	Navigation Training, Level 1 - (configured)	0	ESPR_RETINA_INJURED_AREA_EXTRAMACULAR	Injured (extramacular) retina area	3.9454	233.333	1	-39.454
user088	EYESINET	eyesinet	1	Navigation Training, Level 1 - (configured)	40	ESPR_RETINA_INJURED_AREA_EXTRAMACULAR	Injured (extramacular) retina area	0	0	0	0
user090	EYESINET	eyesinet	1	Navigation Training, Level 1 - (configured)	0	ESPR_RETINA_INJURED_AREA_EXTRAMACULAR	Injured (extramacular) retina area	8.55662	100	1	-85.5662
user091	EYESINET	eyesinet	1	Navigation Training, Level 1 - (configured)	0	ESPR_RETINA_INJURED_AREA_EXTRAMACULAR	Injured (extramacular) retina area	21.202	1566.67	6	-100
user092	EYESINET	eyesinet	1	Navigation Training, Level 1 - (configured)	39	ESPR_RETINA_INJURED_AREA_EXTRAMACULAR	Injured (extramacular) retina area	0	0	0	0
user095	EYESINET	eyesinet	1	Navigation Training, Level 1 - (configured)	0	ESPR_RETINA_INJURED_AREA_EXTRAMACULAR	Injured (extramacular) retina area	5.50367	400	2	-55.0367
user096	EYESINET	eyesinet	1	Navigation Training, Level 1 - (configured)	0	ESPR_RETINA_INJURED_AREA_EXTRAMACULAR	Injured (extramacular) retina area	15.6505	1566.67	13	-100
user097	EYESINET	eyesinet	1	Navigation Training, Level 1 - (configured)	0	ESPR_RETINA_INJURED_AREA_EXTRAMACULAR	Injured (extramacular) retina area	5.20526	266.667	1	-52.0526
user098	EYESINET	eyesinet	1	Navigation Training, Level 1 - (configured)	40	ESPR_RETINA_INJURED_AREA_EXTRAMACULAR	Injured (extramacular) retina area	0	0	0	0
user099	EYESINET	eyesinet	1	Navigation Training, Level 1 - (configured)	0	ESPR_RETINA_INJURED_AREA_EXTRAMACULAR	Injured (extramacular) retina area	13.2792	900	3	-100
user105	EYESINET	eyesinet	1	Navigation Training, Level 1 - (configured)	42	ESPR_RETINA_INJURED_AREA_EXTRAMACULAR	Injured (extramacular) retina area	0	0	0	0
user106	EYESINET	eyesinet	1	Navigation Training, Level 1 - (configured)	40	ESPR_RETINA_INJURED_AREA_EXTRAMACULAR	Injured (extramacular) retina area	0	0	0	0
user107	EYESINET	eyesinet	1	Navigation Training, Level 1 - (configured)	27	ESPR_RETINA_INJURED_AREA_EXTRAMACULAR	Injured (extramacular) retina area	0	0	0	0
user108	EYESINET	eyesinet	1	Navigation Training, Level 1 - (configured)	30	ESPR_RETINA_INJURED_AREA_EXTRAMACULAR	Injured (extramacular) retina area	0	0	0	0
user110	EYESINET	eyesinet	1	Navigation Training, Level 1 - (configured)	0	ESPR_RETINA_INJURED_AREA_EXTRAMACULAR	Injured (extramacular) retina area	6.3946	700	5	-63.946
user111	EYESINET	eyesinet	1	Navigation Training, Level 1 - (configured)	40	ESPR_RETINA_INJURED_AREA_EXTRAMACULAR	Injured (extramacular) retina area	0	0	0	0
user113	EYESINET	eyesinet	1	Navigation Training, Level 1 - (configured)	40	ESPR_RETINA_INJURED_AREA_EXTRAMACULAR	Injured (extramacular) retina area	0	0	0	0
user114	EYESINET	eyesinet	1	Navigation Training, Level 1 - (configured)	40	ESPR_RETINA_INJURED_AREA_EXTRAMACULAR	Injured (extramacular) retina area	0	0	0	0
user115	EYESINET	eyesinet	1	Navigation Training, Level 1 - (configured)	5	ESPR_RETINA_INJURED_AREA_EXTRAMACULAR	Injured (extramacular) retina area	3.52305	66.6667	1	-35.2305
user121	EYESINET	eyesinet	1	Navigation Training, Level 1 - (configured)	0	ESPR_RETINA_INJURED_AREA_EXTRAMACULAR	Injured (extramacular) retina area	0	0	0	0
user122	EYESINET	eyesinet	1	Navigation Training, Level 1 - (configured)	10	ESPR_RETINA_INJURED_AREA_EXTRAMACULAR	Injured (extramacular) retina area	2.64229	200	2	-26.4229
user123	EYESINET	eyesinet	1	Navigation Training, Level 1 - (configured)	15	ESPR_RETINA_INJURED_AREA_EXTRAMACULAR	Injured (extramacular) retina area	1.35502	266.667	1	-13.5502
user124	EYESINET	eyesinet	1	Navigation Training, Level 1 - (configured)	0	ESPR_RETINA_INJURED_AREA_EXTRAMACULAR	Injured (extramacular) retina area	71.535	4133.33	17	-100
user127	EYESINET	eyesinet	1	Navigation Training, Level 1 - (configured)	39	ESPR_RETINA_INJURED_AREA_EXTRAMACULAR	Injured (extramacular) retina area	0	0	0	0
user129	EYESINET	eyesinet	1	Navigation Training, Level 1 - (configured)	49	ESPR_RETINA_INJURED_AREA_EXTRAMACULAR	Injured (extramacular) retina area	0	0	0	0
user132	EYESINET	eyesinet	1	Navigation Training, Level 1 - (configured)	39	ESPR_RETINA_INJURED_AREA_EXTRAMACULAR	Injured (extramacular) retina area	0	0	0	0
user135	EYESINET	eyesinet	1	Navigation Training, Level 1 - (configured)	40	ESPR_RETINA_INJURED_AREA_EXTRAMACULAR	Injured (extramacular) retina area	0	0	0	0
user136	EYESINET	eyesinet	1	Navigation Training, Level 1 - (configured)	30	ESPR_RETINA_INJURED_AREA_EXTRAMACULAR	Injured (extramacular) retina area	0	0	0	0
user137	EYESINET	eyesinet	1	Navigation Training, Level 1 - (configured)	39	ESPR_RETINA_INJURED_AREA_EXTRAMACULAR	Injured (extramacular) retina area	0	0	0	0
user138	EYESINET	eyesinet	1	Navigation Training, Level 1 - (configured)	1	ESPR_RETINA_INJURED_AREA_EXTRAMACULAR	Injured (extramacular) retina area	3.89568	0	1	-38.9568
user139	EYESINET	eyesinet	1	Navigation Training, Level 1 - (configured)	38	ESPR_RETINA_INJURED_AREA_EXTRAMACULAR	Injured (extramacular) retina area	0.203253	33.3333	1	-2.03253
user140	EYESINET	eyesinet	1	Navigation Training, Level 1 - (configured)	40	ESPR_RETINA_INJURED_AREA_EXTRAMACULAR	Injured (extramacular) retina area	0	0	0	0
user141	EYESINET	eyesinet	1	Navigation Training, Level 1 - (configured)	40	ESPR_RETINA_INJURED_AREA_EXTRAMACULAR	Injured (extramacular) retina area	0	0	0	0
										avg	-16.728
										std	31.5714
										min	-100
Injured Lens Area										max	0
user name	group	course	position	task	task score	protocol id	protocol name	value	duration [ms]	events	score
user018	EYESINET	eyesinet	1	Navigation Training, Level 1 - (configured)	40	ESPR_LENS_INJURED_AREA	Injured lens area	0	0	0	0
user019	EYESINET	eyesinet	1	Navigation Training, Level 1 - (configured)	0	ESPR_LENS_INJURED_AREA	Injured lens area	0	0	0	0
user022	EYESINET	eyesinet	1	Navigation Training, Level 1 - (configured)	40	ESPR_LENS_INJURED_AREA	Injured lens area	0	0	0	0
user023	EYESINET	eyesinet	1	Navigation Training, Level 1 - (configured)	0	ESPR_LENS_INJURED_AREA	Injured lens area	0	0	0	0
user024	EYESINET	eyesinet	1	Navigation Training, Level 1 - (configured)	40	ESPR_LENS_INJURED_AREA	Injured lens area	0	0	0	0
user025	EYESINET	eyesinet	1	Navigation Training, Level 1 - (configured)	15	ESPR_LENS_INJURED_AREA	Injured lens area	0	0	0	0
user026	EYESINET	eyesinet	1	Navigation Training, Level 1 - (configured)	29	ESPR_LENS_INJURED_AREA	Injured lens area	0	0	0	0
user027	EYESINET	eyesinet	1	Navigation Training, Level 1 - (configured)	0	ESPR_LENS_INJURED_AREA	Injured lens area	0	0	0	0
user028	EYESINET	eyesinet	1	Navigation Training, Level 1 - (configured)	40	ESPR_LENS_INJURED_AREA	Injured lens area	0	0	0	0
user029	EYESINET	eyesinet	1	Navigation Training, Level 1 - (configured)	19	ESPR_LENS_INJURED_AREA	Injured lens area	0	0	0	0
user030	EYESINET	eyesinet	1	Navigation Training, Level 1 - (configured)	40	ESPR_LENS_INJURED_AREA	Injured lens area	0	0	0	0
user031	EYESINET	eyesinet	1	Navigation Training, Level 1 - (configured)	35	ESPR_LENS_INJURED_AREA	Injured lens area	0	0	0	0
user033	EYESINET	eyesinet	1	Navigation Training, Level 1 - (configured)	0	ESPR_LENS_INJURED_AREA	Injured lens area	0	0	0	0
user035	EYESINET	eyesinet	1	Navigation Training, Level 1 - (configured)	34	ESPR_LENS_INJURED_AREA	Injured lens area	0	0	0	0
user036	EYESINET	eyesinet	1	Navigation Training, Level 1 - (configured)	14	ESPR_LENS_INJURED_AREA	Injured lens area	0	0	0	0
user037	EYESINET	eyesinet	1	Navigation Training, Level 1 - (configured)	40	ESPR_LENS_INJURED_AREA	Injured lens area	0	0	0	0
user038	EYESINET	eyesinet	1	Navigation Training, Level 1 - (configured)	19	ESPR_LENS_INJURED_AREA	Injured lens area	0	0	0	0
user039	EYESINET	eyesinet	1	Navigation Training, Level 1 - (configured)	40	ESPR_LENS_INJURED_AREA	Injured lens area	0	0	0	0
user040	EYESINET	eyesinet	1	Navigation Training, Level 1 - (configured)	42	ESPR_LENS_INJURED_AREA	Injured lens area	0	0	0	0
user041	EYESINET	eyesinet	1	Navigation Training, Level 1 - (configured)	40	ESPR_LENS_INJURED_AREA	Injured lens area	0	0	0	0
user044	EYESINET	eyesinet	1	Navigation Training, Level 1 - (configured)	0	ESPR_LENS_INJURED_AREA	Injured lens area	0	0	0	0
user045	EYESINET	eyesinet	1	Navigation Training, Level 1 - (configured)	39	ESPR_LENS_INJURED_AREA	Injured lens area	0	0	0	0
user051	EYESINET	eyesinet	1	Navigation Training, Level 1 - (configured)	40	ESPR_LENS_INJURED_AREA	Injured lens area	0	0	0	0
user052	EYESINET	eyesinet	1	Navigation Training, Level 1 - (configured)	43	ESPR_LENS_INJURED_AREA	Injured lens area	0	0	0	0
user053	EYESINET	eyesinet	1	Navigation Training, Level 1 - (configured)	40	ESPR_LENS_INJURED_AREA	Injured lens area	0	0	0	0
user055	EYESINET	eyesinet	1	Navigation Training, Level 1 - (configured)	0	ESPR_LENS_INJURED_AREA	Injured lens area	0	0	0	0
user056	EYESINET	eyesinet	1	Navigation Training, Level 1 - (configured)	32	ESPR_LENS_INJURED_AREA	Injured lens area	0	0	0	0
user058	EYESINET	eyesinet	1	Navigation Training, Level 1 - (configured)	40	ESPR_LENS_INJURED_AREA	Injured lens area	0	0	0	0
user059	EYESINET	eyesinet	1	Navigation Training, Level 1 - (configured)	39	ESPR_LENS_INJURED_AREA	Injured lens area	0	0	0	0
user062	EYESINET	eyesinet	1	Navigation Training, Level 1 - (configured)	30	ESPR_LENS_INJURED_AREA	Injured lens area	0	0	0	0
user065	EYESINET	eyesinet	1	Navigation Training, Level 1 - (configured)	40	ESPR_LENS_INJURED_AREA	Injured lens area	0	0	0	0
user066	EYESINET	eyesinet	1	Navigation Training, Level 1 - (configured)	35	ESPR_LENS_INJURED_AREA	Injured lens area	0	0	0	0
user067	EYESINET	eyesinet	1	Navigation Training, Level 1 - (configured)	0	ESPR_LENS_INJURED_AREA	Injured lens area	0	0	0	0
user068	EYESINET	eyesinet	1	Navigation Training, Level 1 - (configured)	40	ESPR_LENS_INJURED_AREA	Injured lens area	0	0	0	0
user070	EYESINET	eyesinet	1	Navigation Training, Level 1 - (configured)	40	ESPR_LENS_INJURED_AREA	Injured lens area	0	0	0	0
user071	EYESINET	eyesinet	1	Navigation Training, Level 1 - (configured)	40	ESPR_LENS_INJURED_AREA	Injured lens area	0	0	0	0
user072	EYESINET	eyesinet	1	Navigation Training, Level 1 - (configured)	0	ESPR_LENS_INJURED_AREA	Injured lens area	0	0	0	0
user073	EYESINET	eyesinet	1	Navigation Training, Level 1 - (configured)	40	ESPR_LENS_INJURED_AREA	Injured lens area	0	0	0	0
user074	EYESINET	eyesinet	1	Navigation Training, Level 1 - (configured)	40	ESPR_LENS_INJURED_AREA	Injured lens area	0	0	0	0
user075	EYESINET	eyesinet	1	Navigation Training, Level 1 - (configured)	40	ESPR_LENS_INJURED_AREA	Injured lens area	0	0	0	0
user077	EYESINET	eyesinet	1	Navigation Training, Level 1 - (configured)	13	ESPR_LENS_INJURED_AREA	Injured lens area	0	0	0	0
user079	EYESINET	eyesinet	1	Navigation Training, Level 1 - (configured)	30	ESPR_LENS_INJURED_AREA	Injured lens area	0	0	0	0
user080	EYESINET	eyesinet	1	Navigation Training, Level 1 - (configured)	40	ESPR_LENS_INJURED_AREA	Injured lens area	0	0	0	0
user081	EYESINET	eyesinet	1	Navigation Training, Level 1 - (configured)	40	ESPR_LENS_INJURED_AREA	Injured lens area	0	0	0	0
user082	EYESINET	eyesinet	1	Navigation Training, Level 1 - (configured)	0	ESPR_LENS_INJURED_AREA	Injured lens area	0	0	0	0
user084	EYESINET	eyesinet	1	Navigation Training, Level 1 - (configured)	0	ESPR_LENS_INJURED_AREA	Injured lens area	0	0	0	0
user085	EYESINET	eyesinet	1	Navigation Training, Level 1 - (configured)	0	ESPR_LENS_INJURED_AREA	Injured lens area	0	0	0	0
user088	EYESINET	eyesinet	1	Navigation Training, Level 1 - (configured)	40	ESPR_LENS_INJURED_AREA	Injured lens area	0	0	0	0
user090	EYESINET	eyesinet	1	Navigation Training, Level 1 - (configured)	0	ESPR_LENS_INJURED_AREA	Injured lens area	0	0	0	0
user091	EYESINET	eyesinet	1	Navigation Training, Level 1 - (configured)	0	ESPR_LENS_INJURED_AREA	Injured lens area	0	0	0	0
user092	EYESINET	eyesinet	1	Navigation Training, Level 1 - (configured)	39	ESPR_LENS_INJURED_AREA	Injured lens area	0	0	0	0
user095	EYESINET	eyesinet	1	Navigation Training, Level 1 - (configured)	0	ESPR_LENS_INJURED_AREA	Injured lens area	0	0	0	0
user096	EYESINET	eyesinet	1	Navigation Training, Level 1 - (configured)	0	ESPR_LENS_INJURED_AREA	Injured lens area	0	0	0	0
user097	EYESINET	eyesinet	1	Navigation Training, Level 1 - (configured)	0	ESPR_LENS_INJURED_AREA	Injured lens area	0	0	0	0
user098	EYESINET	eyesinet	1	Navigation Training, Level 1 - (configured)	40	ESPR_LENS_INJURED_AREA	Injured lens area	0	0	0	0
user099	EYESINET	eyesinet	1	Navigation Training, Level 1 - (configured)	0	ESPR_LENS_INJURED_AREA	Injured lens area	0	0	0	0
user105	EYESINET	eyesinet	1	Navigation Training, Level 1 - (configured)	42	ESPR_LENS_INJURED_AREA	Injured lens area	0	0	0	0
user106	EYESINET	eyesinet	1	Navigation Training, Level 1 - (configured)	40	ESPR_LENS_INJURED_AREA	Injured lens area	0	0	0	0
user107	EYESINET	eyesinet	1	Navigation Training, Level 1 - (configured)	27	ESPR_LENS_INJURED_AREA	Injured lens area	0	0	0	0
user108	EYESINET	eyesinet	1	Navigation Training, Level 1 - (configured)	30	ESPR_LENS_INJURED_AREA	Injured lens area	0	0	0	0
user110	EYESINET	eyesinet	1	Navigation Training, Level 1 - (configured)	0	ESPR_LENS_INJURED_AREA	Injured lens area	0	0	0	0
user111	EYESINET	eyesinet	1	Navigation Training, Level 1 - (configured)	40	ESPR_LENS_INJURED_AREA	Injured lens area	0	0	0	0
user113	EYESINET	eyesinet	1	Navigation Training, Level 1 - (configured)	40	ESPR_LENS_INJURED_AREA	Injured lens area	0	0	0	0
user114	EYESINET	eyesinet	1	Navigation Training, Level 1 - (configured)	40	ESPR_LENS_INJURED_AREA	Injured lens area	0	0	0	0
user115	EYESINET	eyesinet	1	Navigation Training, Level 1 - (configured)	5	ESPR_LENS_INJURED_AREA	Injured lens area	0	0	0	0
user121	EYESINET	eyesinet	1	Navigation Training, Level 1 - (configured)	0	ESPR_LENS_INJURED_AREA	Injured lens area	1.89398	66.6667	1	-18.9398
user122	EYESINET	eyesinet	1	Navigation Training, Level 1 - (configured)	10	ESPR_LENS_INJURED_AREA	Injured lens area	0	0	0	0
user123	EYESINET	eyesinet	1	Navigation Training, Level 1 - (configured)	15	ESPR_LENS_INJURED_AREA	Injured lens area	0	0	0	0
user124	EYESINET	eyesinet	1	Navigation Training, Level 1 - (configured)	0	ESPR_LENS_INJURED_AREA	Injured lens area	1.04773	100	2	-10.4773
user127	EYESINET	eyesinet	1	Navigation Training, Level 1 - (configured)	39	ESPR_LENS_INJURED_AREA	Injured lens area	0	0	0	0
user129	EYESINET	eyesinet	1	Navigation Training, Level 1 - (configured)	49	ESPR_LENS_INJURED_AREA	Injured lens area	0	0	0	0
user132	EYESINET	eyesinet	1	Navigation Training, Level 1 - (configured)	39	ESPR_LENS_INJURED_AREA	Injured lens area	0	0	0	0
user135	EYESINET	eyesinet	1	Navigation Training, Level 1 - (configured)	40	ESPR_LENS_INJURED_AREA	Injured lens area	0	0	0	0
user136	EYESINET	eyesinet	1	Navigation Training, Level 1 - (configured)	30	ESPR_LENS_INJURED_AREA	Injured lens area	0	0	0	0
user137	EYESINET	eyesinet	1	Navigation Training, Level 1 - (configured)	39	ESPR_LENS_INJURED_AREA	Injured lens area	0	0	0	0
user138	EYESINET	eyesinet	1	Navigation Training, Level 1 - (configured)	1	ESPR_LENS_INJURED_AREA	Injured lens area	0	0	0	0
user139	EYESINET	eyesinet	1	Navigation Training, Level 1 - (configured)	38	ESPR_LENS_INJURED_AREA	Injured lens area	0	0	0	0
user140	EYESINET	eyesinet	1	Navigation Training, Level 1 - (configured)	40	ESPR_LENS_INJURED_AREA	Injured lens area	0	0	0	0
user141	EYESINET	eyesinet	1	Navigation Training, Level 1 - (configured)	40	ESPR_LENS_INJURED_AREA	Injured lens area	0	0	0	0
										avg	-0.372368
										std	2.40657
										min	-18.9398
Injured Macular Area										max	0
user name	group	course	position	task	task score	protocol id	protocol name	value	duration [ms]	events	score
user018	EYESINET	eyesinet	1	Navigation Training, Level 1 - (configured)	40	ESPR_RETINA_INJURED_AREA_MACULAR	Injured macular area	0	0	0	0
user019	EYESINET	eyesinet	1	Navigation Training, Level 1 - (configured)	0	ESPR_RETINA_INJURED_AREA_MACULAR	Injured macular area	0	0	0	0
user022	EYESINET	eyesinet	1	Navigation Training, Level 1 - (configured)	40	ESPR_RETINA_INJURED_AREA_MACULAR	Injured macular area	0	0	0	0
user023	EYESINET	eyesinet	1	Navigation Training, Level 1 - (configured)	0	ESPR_RETINA_INJURED_AREA_MACULAR	Injured macular area	0	0	0	0
user024	EYESINET	eyesinet	1	Navigation Training, Level 1 - (configured)	40	ESPR_RETINA_INJURED_AREA_MACULAR	Injured macular area	0	0	0	0
user025	EYESINET	eyesinet	1	Navigation Training, Level 1 - (configured)	15	ESPR_RETINA_INJURED_AREA_MACULAR	Injured macular area	0	0	0	0
user026	EYESINET	eyesinet	1	Navigation Training, Level 1 - (configured)	29	ESPR_RETINA_INJURED_AREA_MACULAR	Injured macular area	0	0	0	0
user027	EYESINET	eyesinet	1	Navigation Training, Level 1 - (configured)	0	ESPR_RETINA_INJURED_AREA_MACULAR	Injured macular area	0	0	0	0
user028	EYESINET	eyesinet	1	Navigation Training, Level 1 - (configured)	40	ESPR_RETINA_INJURED_AREA_MACULAR	Injured macular area	0	0	0	0
user029	EYESINET	eyesinet	1	Navigation Training, Level 1 - (configured)	19	ESPR_RETINA_INJURED_AREA_MACULAR	Injured macular area	0	0	0	0
user030	EYESINET	eyesinet	1	Navigation Training, Level 1 - (configured)	40	ESPR_RETINA_INJURED_AREA_MACULAR	Injured macular area	0	0	0	0
user031	EYESINET	eyesinet	1	Navigation Training, Level 1 - (configured)	35	ESPR_RETINA_INJURED_AREA_MACULAR	Injured macular area	0	0	0	0
user033	EYESINET	eyesinet	1	Navigation Training, Level 1 - (configured)	0	ESPR_RETINA_INJURED_AREA_MACULAR	Injured macular area	0	0	0	0
user035	EYESINET	eyesinet	1	Navigation Training, Level 1 - (configured)	34	ESPR_RETINA_INJURED_AREA_MACULAR	Injured macular area	0	0	0	0
user036	EYESINET	eyesinet	1	Navigation Training, Level 1 - (configured)	14	ESPR_RETINA_INJURED_AREA_MACULAR	Injured macular area	0.542007	66.6667	2	-10.8401
user037	EYESINET	eyesinet	1	Navigation Training, Level 1 - (configured)	40	ESPR_RETINA_INJURED_AREA_MACULAR	Injured macular area	0	0	0	0
user038	EYESINET	eyesinet	1	Navigation Training, Level 1 - (configured)	19	ESPR_RETINA_INJURED_AREA_MACULAR	Injured macular area	0.440381	0	1	-8.80762
user039	EYESINET	eyesinet	1	Navigation Training, Level 1 - (configured)	40	ESPR_RETINA_INJURED_AREA_MACULAR	Injured macular area	0	0	0	0
user040	EYESINET	eyesinet	1	Navigation Training, Level 1 - (configured)	42	ESPR_RETINA_INJURED_AREA_MACULAR	Injured macular area	0	0	0	0
user041	EYESINET	eyesinet	1	Navigation Training, Level 1 - (configured)	40	ESPR_RETINA_INJURED_AREA_MACULAR	Injured macular area	0	0	0	0
user044	EYESINET	eyesinet	1	Navigation Training, Level 1 - (configured)	0	ESPR_RETINA_INJURED_AREA_MACULAR	Injured macular area	14.3293	933.333	7	-100
user045	EYESINET	eyesinet	1	Navigation Training, Level 1 - (configured)	39	ESPR_RETINA_INJURED_AREA_MACULAR	Injured macular area	0.0677509	0	1	-1.35502
user051	EYESINET	eyesinet	1	Navigation Training, Level 1 - (configured)	40	ESPR_RETINA_INJURED_AREA_MACULAR	Injured macular area	0	0	0	0
user052	EYESINET	eyesinet	1	Navigation Training, Level 1 - (configured)	43	ESPR_RETINA_INJURED_AREA_MACULAR	Injured macular area	0	0	0	0
user053	EYESINET	eyesinet	1	Navigation Training, Level 1 - (configured)	40	ESPR_RETINA_INJURED_AREA_MACULAR	Injured macular area	0	0	0	0
user055	EYESINET	eyesinet	1	Navigation Training, Level 1 - (configured)	0	ESPR_RETINA_INJURED_AREA_MACULAR	Injured macular area	0	0	0	0
user056	EYESINET	eyesinet	1	Navigation Training, Level 1 - (configured)	32	ESPR_RETINA_INJURED_AREA_MACULAR	Injured macular area	0	0	0	0
user058	EYESINET	eyesinet	1	Navigation Training, Level 1 - (configured)	40	ESPR_RETINA_INJURED_AREA_MACULAR	Injured macular area	0	0	0	0
user059	EYESINET	eyesinet	1	Navigation Training, Level 1 - (configured)	39	ESPR_RETINA_INJURED_AREA_MACULAR	Injured macular area	0	0	0	0
user062	EYESINET	eyesinet	1	Navigation Training, Level 1 - (configured)	30	ESPR_RETINA_INJURED_AREA_MACULAR	Injured macular area	0	0	0	0
user065	EYESINET	eyesinet	1	Navigation Training, Level 1 - (configured)	40	ESPR_RETINA_INJURED_AREA_MACULAR	Injured macular area	0	0	0	0
user066	EYESINET	eyesinet	1	Navigation Training, Level 1 - (configured)	35	ESPR_RETINA_INJURED_AREA_MACULAR	Injured macular area	0	0	0	0
user067	EYESINET	eyesinet	1	Navigation Training, Level 1 - (configured)	0	ESPR_RETINA_INJURED_AREA_MACULAR	Injured macular area	0	0	0	0
user068	EYESINET	eyesinet	1	Navigation Training, Level 1 - (configured)	40	ESPR_RETINA_INJURED_AREA_MACULAR	Injured macular area	0	0	0	0
user070	EYESINET	eyesinet	1	Navigation Training, Level 1 - (configured)	40	ESPR_RETINA_INJURED_AREA_MACULAR	Injured macular area	0	0	0	0
user071	EYESINET	eyesinet	1	Navigation Training, Level 1 - (configured)	40	ESPR_RETINA_INJURED_AREA_MACULAR	Injured macular area	0	0	0	0
user072	EYESINET	eyesinet	1	Navigation Training, Level 1 - (configured)	0	ESPR_RETINA_INJURED_AREA_MACULAR	Injured macular area	0	0	0	0
user073	EYESINET	eyesinet	1	Navigation Training, Level 1 - (configured)	40	ESPR_RETINA_INJURED_AREA_MACULAR	Injured macular area	0	0	0	0
user074	EYESINET	eyesinet	1	Navigation Training, Level 1 - (configured)	40	ESPR_RETINA_INJURED_AREA_MACULAR	Injured macular area	0	0	0	0
user075	EYESINET	eyesinet	1	Navigation Training, Level 1 - (configured)	40	ESPR_RETINA_INJURED_AREA_MACULAR	Injured macular area	0	0	0	0
user077	EYESINET	eyesinet	1	Navigation Training, Level 1 - (configured)	13	ESPR_RETINA_INJURED_AREA_MACULAR	Injured macular area	0.609758	166.667	1	-12.1952
user079	EYESINET	eyesinet	1	Navigation Training, Level 1 - (configured)	30	ESPR_RETINA_INJURED_AREA_MACULAR	Injured macular area	0	0	0	0
user080	EYESINET	eyesinet	1	Navigation Training, Level 1 - (configured)	40	ESPR_RETINA_INJURED_AREA_MACULAR	Injured macular area	0	0	0	0
user081	EYESINET	eyesinet	1	Navigation Training, Level 1 - (configured)	40	ESPR_RETINA_INJURED_AREA_MACULAR	Injured macular area	0	0	0	0
user082	EYESINET	eyesinet	1	Navigation Training, Level 1 - (configured)	0	ESPR_RETINA_INJURED_AREA_MACULAR	Injured macular area	3.79405	100	4	-75.881
user084	EYESINET	eyesinet	1	Navigation Training, Level 1 - (configured)	0	ESPR_RETINA_INJURED_AREA_MACULAR	Injured macular area	2.0664	200	3	-41.3281
user085	EYESINET	eyesinet	1	Navigation Training, Level 1 - (configured)	0	ESPR_RETINA_INJURED_AREA_MACULAR	Injured macular area	0	0	0	0
user088	EYESINET	eyesinet	1	Navigation Training, Level 1 - (configured)	40	ESPR_RETINA_INJURED_AREA_MACULAR	Injured macular area	0	0	0	0
user090	EYESINET	eyesinet	1	Navigation Training, Level 1 - (configured)	0	ESPR_RETINA_INJURED_AREA_MACULAR	Injured macular area	0	0	0	0
user091	EYESINET	eyesinet	1	Navigation Training, Level 1 - (configured)	0	ESPR_RETINA_INJURED_AREA_MACULAR	Injured macular area	1.9309	66.6667	2	-38.618
user092	EYESINET	eyesinet	1	Navigation Training, Level 1 - (configured)	39	ESPR_RETINA_INJURED_AREA_MACULAR	Injured macular area	0	0	0	0
user095	EYESINET	eyesinet	1	Navigation Training, Level 1 - (configured)	0	ESPR_RETINA_INJURED_AREA_MACULAR	Injured macular area	2.54066	400	1	-50.8132
user096	EYESINET	eyesinet	1	Navigation Training, Level 1 - (configured)	0	ESPR_RETINA_INJURED_AREA_MACULAR	Injured macular area	8.46887	966.666	9	-100
user097	EYESINET	eyesinet	1	Navigation Training, Level 1 - (configured)	0	ESPR_RETINA_INJURED_AREA_MACULAR	Injured macular area	0	0	0	0
user098	EYESINET	eyesinet	1	Navigation Training, Level 1 - (configured)	40	ESPR_RETINA_INJURED_AREA_MACULAR	Injured macular area	0	0	0	0
user099	EYESINET	eyesinet	1	Navigation Training, Level 1 - (configured)	0	ESPR_RETINA_INJURED_AREA_MACULAR	Injured macular area	0	0	0	0
user105	EYESINET	eyesinet	1	Navigation Training, Level 1 - (configured)	42	ESPR_RETINA_INJURED_AREA_MACULAR	Injured macular area	0	0	0	0
user106	EYESINET	eyesinet	1	Navigation Training, Level 1 - (configured)	40	ESPR_RETINA_INJURED_AREA_MACULAR	Injured macular area	0	0	0	0
user107	EYESINET	eyesinet	1	Navigation Training, Level 1 - (configured)	27	ESPR_RETINA_INJURED_AREA_MACULAR	Injured macular area	0	0	0	0
user108	EYESINET	eyesinet	1	Navigation Training, Level 1 - (configured)	30	ESPR_RETINA_INJURED_AREA_MACULAR	Injured macular area	0	0	0	0
user110	EYESINET	eyesinet	1	Navigation Training, Level 1 - (configured)	0	ESPR_RETINA_INJURED_AREA_MACULAR	Injured macular area	0.542007	0	3	-10.8401
user111	EYESINET	eyesinet	1	Navigation Training, Level 1 - (configured)	40	ESPR_RETINA_INJURED_AREA_MACULAR	Injured macular area	0	0	0	0
user113	EYESINET	eyesinet	1	Navigation Training, Level 1 - (configured)	40	ESPR_RETINA_INJURED_AREA_MACULAR	Injured macular area	0	0	0	0
user114	EYESINET	eyesinet	1	Navigation Training, Level 1 - (configured)	40	ESPR_RETINA_INJURED_AREA_MACULAR	Injured macular area	0	0	0	0
user115	EYESINET	eyesinet	1	Navigation Training, Level 1 - (configured)	5	ESPR_RETINA_INJURED_AREA_MACULAR	Injured macular area	0	0	0	0
user121	EYESINET	eyesinet	1	Navigation Training, Level 1 - (configured)	0	ESPR_RETINA_INJURED_AREA_MACULAR	Injured macular area	0	0	0	0
user122	EYESINET	eyesinet	1	Navigation Training, Level 1 - (configured)	10	ESPR_RETINA_INJURED_AREA_MACULAR	Injured macular area	0	0	0	0
user123	EYESINET	eyesinet	1	Navigation Training, Level 1 - (configured)	15	ESPR_RETINA_INJURED_AREA_MACULAR	Injured macular area	0.0677509	0	1	-1.35502
user124	EYESINET	eyesinet	1	Navigation Training, Level 1 - (configured)	0	ESPR_RETINA_INJURED_AREA_MACULAR	Injured macular area	11.6532	1033.33	13	-100
user127	EYESINET	eyesinet	1	Navigation Training, Level 1 - (configured)	39	ESPR_RETINA_INJURED_AREA_MACULAR	Injured macular area	0	0	0	0
user129	EYESINET	eyesinet	1	Navigation Training, Level 1 - (configured)	49	ESPR_RETINA_INJURED_AREA_MACULAR	Injured macular area	0	0	0	0
user132	EYESINET	eyesinet	1	Navigation Training, Level 1 - (configured)	39	ESPR_RETINA_INJURED_AREA_MACULAR	Injured macular area	0	0	0	0
user135	EYESINET	eyesinet	1	Navigation Training, Level 1 - (configured)	40	ESPR_RETINA_INJURED_AREA_MACULAR	Injured macular area	0	0	0	0
user136	EYESINET	eyesinet	1	Navigation Training, Level 1 - (configured)	30	ESPR_RETINA_INJURED_AREA_MACULAR	Injured macular area	0	0	0	0
user137	EYESINET	eyesinet	1	Navigation Training, Level 1 - (configured)	39	ESPR_RETINA_INJURED_AREA_MACULAR	Injured macular area	0	0	0	0
user138	EYESINET	eyesinet	1	Navigation Training, Level 1 - (configured)	1	ESPR_RETINA_INJURED_AREA_MACULAR	Injured macular area	0	0	0	0
user139	EYESINET	eyesinet	1	Navigation Training, Level 1 - (configured)	38	ESPR_RETINA_INJURED_AREA_MACULAR	Injured macular area	0	0	0	0
user140	EYESINET	eyesinet	1	Navigation Training, Level 1 - (configured)	40	ESPR_RETINA_INJURED_AREA_MACULAR	Injured macular area	0	0	0	0
user141	EYESINET	eyesinet	1	Navigation Training, Level 1 - (configured)	40	ESPR_RETINA_INJURED_AREA_MACULAR	Injured macular area	0	0	0	0
										avg	-6.98776
										std	21.9743
										min	-100
Macular Spotted Hemorrhages										max	0
user name	group	course	position	task	task score	protocol id	protocol name	value	duration [ms]	events	score
user018	EYESINET	eyesinet	1	Navigation Training, Level 1 - (configured)	40	ESPR_RETINA_SPOTTED_HEMORRHAGES_CRITICAL_AND_MACULAR	Macular spotted hemorrhages	0	0	0	0
user019	EYESINET	eyesinet	1	Navigation Training, Level 1 - (configured)	0	ESPR_RETINA_SPOTTED_HEMORRHAGES_CRITICAL_AND_MACULAR	Macular spotted hemorrhages	0	0	0	0
user022	EYESINET	eyesinet	1	Navigation Training, Level 1 - (configured)	40	ESPR_RETINA_SPOTTED_HEMORRHAGES_CRITICAL_AND_MACULAR	Macular spotted hemorrhages	0	0	0	0
user023	EYESINET	eyesinet	1	Navigation Training, Level 1 - (configured)	0	ESPR_RETINA_SPOTTED_HEMORRHAGES_CRITICAL_AND_MACULAR	Macular spotted hemorrhages	0	0	0	0
user024	EYESINET	eyesinet	1	Navigation Training, Level 1 - (configured)	40	ESPR_RETINA_SPOTTED_HEMORRHAGES_CRITICAL_AND_MACULAR	Macular spotted hemorrhages	0	0	0	0
user025	EYESINET	eyesinet	1	Navigation Training, Level 1 - (configured)	15	ESPR_RETINA_SPOTTED_HEMORRHAGES_CRITICAL_AND_MACULAR	Macular spotted hemorrhages	0	0	0	0
user026	EYESINET	eyesinet	1	Navigation Training, Level 1 - (configured)	29	ESPR_RETINA_SPOTTED_HEMORRHAGES_CRITICAL_AND_MACULAR	Macular spotted hemorrhages	0	0	0	0
user027	EYESINET	eyesinet	1	Navigation Training, Level 1 - (configured)	0	ESPR_RETINA_SPOTTED_HEMORRHAGES_CRITICAL_AND_MACULAR	Macular spotted hemorrhages	0	0	0	0
user028	EYESINET	eyesinet	1	Navigation Training, Level 1 - (configured)	40	ESPR_RETINA_SPOTTED_HEMORRHAGES_CRITICAL_AND_MACULAR	Macular spotted hemorrhages	0	0	0	0
user029	EYESINET	eyesinet	1	Navigation Training, Level 1 - (configured)	19	ESPR_RETINA_SPOTTED_HEMORRHAGES_CRITICAL_AND_MACULAR	Macular spotted hemorrhages	0	0	0	0
user030	EYESINET	eyesinet	1	Navigation Training, Level 1 - (configured)	40	ESPR_RETINA_SPOTTED_HEMORRHAGES_CRITICAL_AND_MACULAR	Macular spotted hemorrhages	0	0	0	0
user031	EYESINET	eyesinet	1	Navigation Training, Level 1 - (configured)	35	ESPR_RETINA_SPOTTED_HEMORRHAGES_CRITICAL_AND_MACULAR	Macular spotted hemorrhages	0	0	0	0
user033	EYESINET	eyesinet	1	Navigation Training, Level 1 - (configured)	0	ESPR_RETINA_SPOTTED_HEMORRHAGES_CRITICAL_AND_MACULAR	Macular spotted hemorrhages	0	0	0	0
user035	EYESINET	eyesinet	1	Navigation Training, Level 1 - (configured)	34	ESPR_RETINA_SPOTTED_HEMORRHAGES_CRITICAL_AND_MACULAR	Macular spotted hemorrhages	0	0	0	0
user036	EYESINET	eyesinet	1	Navigation Training, Level 1 - (configured)	14	ESPR_RETINA_SPOTTED_HEMORRHAGES_CRITICAL_AND_MACULAR	Macular spotted hemorrhages	3	0	3	-15
user037	EYESINET	eyesinet	1	Navigation Training, Level 1 - (configured)	40	ESPR_RETINA_SPOTTED_HEMORRHAGES_CRITICAL_AND_MACULAR	Macular spotted hemorrhages	0	0	0	0
user038	EYESINET	eyesinet	1	Navigation Training, Level 1 - (configured)	19	ESPR_RETINA_SPOTTED_HEMORRHAGES_CRITICAL_AND_MACULAR	Macular spotted hemorrhages	2	0	2	-10
user039	EYESINET	eyesinet	1	Navigation Training, Level 1 - (configured)	40	ESPR_RETINA_SPOTTED_HEMORRHAGES_CRITICAL_AND_MACULAR	Macular spotted hemorrhages	0	0	0	0
user040	EYESINET	eyesinet	1	Navigation Training, Level 1 - (configured)	42	ESPR_RETINA_SPOTTED_HEMORRHAGES_CRITICAL_AND_MACULAR	Macular spotted hemorrhages	0	0	0	0
user041	EYESINET	eyesinet	1	Navigation Training, Level 1 - (configured)	40	ESPR_RETINA_SPOTTED_HEMORRHAGES_CRITICAL_AND_MACULAR	Macular spotted hemorrhages	0	0	0	0
user044	EYESINET	eyesinet	1	Navigation Training, Level 1 - (configured)	0	ESPR_RETINA_SPOTTED_HEMORRHAGES_CRITICAL_AND_MACULAR	Macular spotted hemorrhages	9	0	9	-45
user045	EYESINET	eyesinet	1	Navigation Training, Level 1 - (configured)	39	ESPR_RETINA_SPOTTED_HEMORRHAGES_CRITICAL_AND_MACULAR	Macular spotted hemorrhages	1	0	1	-5
user051	EYESINET	eyesinet	1	Navigation Training, Level 1 - (configured)	40	ESPR_RETINA_SPOTTED_HEMORRHAGES_CRITICAL_AND_MACULAR	Macular spotted hemorrhages	0	0	0	0
user052	EYESINET	eyesinet	1	Navigation Training, Level 1 - (configured)	43	ESPR_RETINA_SPOTTED_HEMORRHAGES_CRITICAL_AND_MACULAR	Macular spotted hemorrhages	0	0	0	0
user053	EYESINET	eyesinet	1	Navigation Training, Level 1 - (configured)	40	ESPR_RETINA_SPOTTED_HEMORRHAGES_CRITICAL_AND_MACULAR	Macular spotted hemorrhages	0	0	0	0
user055	EYESINET	eyesinet	1	Navigation Training, Level 1 - (configured)	0	ESPR_RETINA_SPOTTED_HEMORRHAGES_CRITICAL_AND_MACULAR	Macular spotted hemorrhages	0	0	0	0
user056	EYESINET	eyesinet	1	Navigation Training, Level 1 - (configured)	32	ESPR_RETINA_SPOTTED_HEMORRHAGES_CRITICAL_AND_MACULAR	Macular spotted hemorrhages	0	0	0	0
user058	EYESINET	eyesinet	1	Navigation Training, Level 1 - (configured)	40	ESPR_RETINA_SPOTTED_HEMORRHAGES_CRITICAL_AND_MACULAR	Macular spotted hemorrhages	0	0	0	0
user059	EYESINET	eyesinet	1	Navigation Training, Level 1 - (configured)	39	ESPR_RETINA_SPOTTED_HEMORRHAGES_CRITICAL_AND_MACULAR	Macular spotted hemorrhages	0	0	0	0
user062	EYESINET	eyesinet	1	Navigation Training, Level 1 - (configured)	30	ESPR_RETINA_SPOTTED_HEMORRHAGES_CRITICAL_AND_MACULAR	Macular spotted hemorrhages	0	0	0	0
user065	EYESINET	eyesinet	1	Navigation Training, Level 1 - (configured)	40	ESPR_RETINA_SPOTTED_HEMORRHAGES_CRITICAL_AND_MACULAR	Macular spotted hemorrhages	0	0	0	0
user066	EYESINET	eyesinet	1	Navigation Training, Level 1 - (configured)	35	ESPR_RETINA_SPOTTED_HEMORRHAGES_CRITICAL_AND_MACULAR	Macular spotted hemorrhages	0	0	0	0
user067	EYESINET	eyesinet	1	Navigation Training, Level 1 - (configured)	0	ESPR_RETINA_SPOTTED_HEMORRHAGES_CRITICAL_AND_MACULAR	Macular spotted hemorrhages	0	0	0	0
user068	EYESINET	eyesinet	1	Navigation Training, Level 1 - (configured)	40	ESPR_RETINA_SPOTTED_HEMORRHAGES_CRITICAL_AND_MACULAR	Macular spotted hemorrhages	0	0	0	0
user070	EYESINET	eyesinet	1	Navigation Training, Level 1 - (configured)	40	ESPR_RETINA_SPOTTED_HEMORRHAGES_CRITICAL_AND_MACULAR	Macular spotted hemorrhages	0	0	0	0
user071	EYESINET	eyesinet	1	Navigation Training, Level 1 - (configured)	40	ESPR_RETINA_SPOTTED_HEMORRHAGES_CRITICAL_AND_MACULAR	Macular spotted hemorrhages	0	0	0	0
user072	EYESINET	eyesinet	1	Navigation Training, Level 1 - (configured)	0	ESPR_RETINA_SPOTTED_HEMORRHAGES_CRITICAL_AND_MACULAR	Macular spotted hemorrhages	0	0	0	0
user073	EYESINET	eyesinet	1	Navigation Training, Level 1 - (configured)	40	ESPR_RETINA_SPOTTED_HEMORRHAGES_CRITICAL_AND_MACULAR	Macular spotted hemorrhages	0	0	0	0
user074	EYESINET	eyesinet	1	Navigation Training, Level 1 - (configured)	40	ESPR_RETINA_SPOTTED_HEMORRHAGES_CRITICAL_AND_MACULAR	Macular spotted hemorrhages	0	0	0	0
user075	EYESINET	eyesinet	1	Navigation Training, Level 1 - (configured)	40	ESPR_RETINA_SPOTTED_HEMORRHAGES_CRITICAL_AND_MACULAR	Macular spotted hemorrhages	0	0	0	0
user077	EYESINET	eyesinet	1	Navigation Training, Level 1 - (configured)	13	ESPR_RETINA_SPOTTED_HEMORRHAGES_CRITICAL_AND_MACULAR	Macular spotted hemorrhages	0	0	0	0
user079	EYESINET	eyesinet	1	Navigation Training, Level 1 - (configured)	30	ESPR_RETINA_SPOTTED_HEMORRHAGES_CRITICAL_AND_MACULAR	Macular spotted hemorrhages	0	0	0	0
user080	EYESINET	eyesinet	1	Navigation Training, Level 1 - (configured)	40	ESPR_RETINA_SPOTTED_HEMORRHAGES_CRITICAL_AND_MACULAR	Macular spotted hemorrhages	0	0	0	0
user081	EYESINET	eyesinet	1	Navigation Training, Level 1 - (configured)	40	ESPR_RETINA_SPOTTED_HEMORRHAGES_CRITICAL_AND_MACULAR	Macular spotted hemorrhages	0	0	0	0
user082	EYESINET	eyesinet	1	Navigation Training, Level 1 - (configured)	0	ESPR_RETINA_SPOTTED_HEMORRHAGES_CRITICAL_AND_MACULAR	Macular spotted hemorrhages	17	0	17	-85
user084	EYESINET	eyesinet	1	Navigation Training, Level 1 - (configured)	0	ESPR_RETINA_SPOTTED_HEMORRHAGES_CRITICAL_AND_MACULAR	Macular spotted hemorrhages	8	0	8	-40
user085	EYESINET	eyesinet	1	Navigation Training, Level 1 - (configured)	0	ESPR_RETINA_SPOTTED_HEMORRHAGES_CRITICAL_AND_MACULAR	Macular spotted hemorrhages	0	0	0	0
user088	EYESINET	eyesinet	1	Navigation Training, Level 1 - (configured)	40	ESPR_RETINA_SPOTTED_HEMORRHAGES_CRITICAL_AND_MACULAR	Macular spotted hemorrhages	0	0	0	0
user090	EYESINET	eyesinet	1	Navigation Training, Level 1 - (configured)	0	ESPR_RETINA_SPOTTED_HEMORRHAGES_CRITICAL_AND_MACULAR	Macular spotted hemorrhages	2	0	2	-10
user091	EYESINET	eyesinet	1	Navigation Training, Level 1 - (configured)	0	ESPR_RETINA_SPOTTED_HEMORRHAGES_CRITICAL_AND_MACULAR	Macular spotted hemorrhages	6	0	6	-30
user092	EYESINET	eyesinet	1	Navigation Training, Level 1 - (configured)	39	ESPR_RETINA_SPOTTED_HEMORRHAGES_CRITICAL_AND_MACULAR	Macular spotted hemorrhages	0	0	0	0
user095	EYESINET	eyesinet	1	Navigation Training, Level 1 - (configured)	0	ESPR_RETINA_SPOTTED_HEMORRHAGES_CRITICAL_AND_MACULAR	Macular spotted hemorrhages	1	0	1	-5
user096	EYESINET	eyesinet	1	Navigation Training, Level 1 - (configured)	0	ESPR_RETINA_SPOTTED_HEMORRHAGES_CRITICAL_AND_MACULAR	Macular spotted hemorrhages	30	0	30	-100
user097	EYESINET	eyesinet	1	Navigation Training, Level 1 - (configured)	0	ESPR_RETINA_SPOTTED_HEMORRHAGES_CRITICAL_AND_MACULAR	Macular spotted hemorrhages	1	0	1	-5
user098	EYESINET	eyesinet	1	Navigation Training, Level 1 - (configured)	40	ESPR_RETINA_SPOTTED_HEMORRHAGES_CRITICAL_AND_MACULAR	Macular spotted hemorrhages	0	0	0	0
user099	EYESINET	eyesinet	1	Navigation Training, Level 1 - (configured)	0	ESPR_RETINA_SPOTTED_HEMORRHAGES_CRITICAL_AND_MACULAR	Macular spotted hemorrhages	0	0	0	0
user105	EYESINET	eyesinet	1	Navigation Training, Level 1 - (configured)	42	ESPR_RETINA_SPOTTED_HEMORRHAGES_CRITICAL_AND_MACULAR	Macular spotted hemorrhages	0	0	0	0
user106	EYESINET	eyesinet	1	Navigation Training, Level 1 - (configured)	40	ESPR_RETINA_SPOTTED_HEMORRHAGES_CRITICAL_AND_MACULAR	Macular spotted hemorrhages	0	0	0	0
user107	EYESINET	eyesinet	1	Navigation Training, Level 1 - (configured)	27	ESPR_RETINA_SPOTTED_HEMORRHAGES_CRITICAL_AND_MACULAR	Macular spotted hemorrhages	0	0	0	0
user108	EYESINET	eyesinet	1	Navigation Training, Level 1 - (configured)	30	ESPR_RETINA_SPOTTED_HEMORRHAGES_CRITICAL_AND_MACULAR	Macular spotted hemorrhages	0	0	0	0
user110	EYESINET	eyesinet	1	Navigation Training, Level 1 - (configured)	0	ESPR_RETINA_SPOTTED_HEMORRHAGES_CRITICAL_AND_MACULAR	Macular spotted hemorrhages	5	0	5	-25
user111	EYESINET	eyesinet	1	Navigation Training, Level 1 - (configured)	40	ESPR_RETINA_SPOTTED_HEMORRHAGES_CRITICAL_AND_MACULAR	Macular spotted hemorrhages	0	0	0	0
user113	EYESINET	eyesinet	1	Navigation Training, Level 1 - (configured)	40	ESPR_RETINA_SPOTTED_HEMORRHAGES_CRITICAL_AND_MACULAR	Macular spotted hemorrhages	0	0	0	0
user114	EYESINET	eyesinet	1	Navigation Training, Level 1 - (configured)	40	ESPR_RETINA_SPOTTED_HEMORRHAGES_CRITICAL_AND_MACULAR	Macular spotted hemorrhages	0	0	0	0
user115	EYESINET	eyesinet	1	Navigation Training, Level 1 - (configured)	5	ESPR_RETINA_SPOTTED_HEMORRHAGES_CRITICAL_AND_MACULAR	Macular spotted hemorrhages	0	0	0	0
user121	EYESINET	eyesinet	1	Navigation Training, Level 1 - (configured)	0	ESPR_RETINA_SPOTTED_HEMORRHAGES_CRITICAL_AND_MACULAR	Macular spotted hemorrhages	0	0	0	0
user122	EYESINET	eyesinet	1	Navigation Training, Level 1 - (configured)	10	ESPR_RETINA_SPOTTED_HEMORRHAGES_CRITICAL_AND_MACULAR	Macular spotted hemorrhages	0	0	0	0
user123	EYESINET	eyesinet	1	Navigation Training, Level 1 - (configured)	15	ESPR_RETINA_SPOTTED_HEMORRHAGES_CRITICAL_AND_MACULAR	Macular spotted hemorrhages	2	0	2	-10
user124	EYESINET	eyesinet	1	Navigation Training, Level 1 - (configured)	0	ESPR_RETINA_SPOTTED_HEMORRHAGES_CRITICAL_AND_MACULAR	Macular spotted hemorrhages	26	0	26	-100
user127	EYESINET	eyesinet	1	Navigation Training, Level 1 - (configured)	39	ESPR_RETINA_SPOTTED_HEMORRHAGES_CRITICAL_AND_MACULAR	Macular spotted hemorrhages	0	0	0	0
user129	EYESINET	eyesinet	1	Navigation Training, Level 1 - (configured)	49	ESPR_RETINA_SPOTTED_HEMORRHAGES_CRITICAL_AND_MACULAR	Macular spotted hemorrhages	0	0	0	0
user132	EYESINET	eyesinet	1	Navigation Training, Level 1 - (configured)	39	ESPR_RETINA_SPOTTED_HEMORRHAGES_CRITICAL_AND_MACULAR	Macular spotted hemorrhages	0	0	0	0
user135	EYESINET	eyesinet	1	Navigation Training, Level 1 - (configured)	40	ESPR_RETINA_SPOTTED_HEMORRHAGES_CRITICAL_AND_MACULAR	Macular spotted hemorrhages	0	0	0	0
user136	EYESINET	eyesinet	1	Navigation Training, Level 1 - (configured)	30	ESPR_RETINA_SPOTTED_HEMORRHAGES_CRITICAL_AND_MACULAR	Macular spotted hemorrhages	0	0	0	0
user137	EYESINET	eyesinet	1	Navigation Training, Level 1 - (configured)	39	ESPR_RETINA_SPOTTED_HEMORRHAGES_CRITICAL_AND_MACULAR	Macular spotted hemorrhages	0	0	0	0
user138	EYESINET	eyesinet	1	Navigation Training, Level 1 - (configured)	1	ESPR_RETINA_SPOTTED_HEMORRHAGES_CRITICAL_AND_MACULAR	Macular spotted hemorrhages	0	0	0	0
user139	EYESINET	eyesinet	1	Navigation Training, Level 1 - (configured)	38	ESPR_RETINA_SPOTTED_HEMORRHAGES_CRITICAL_AND_MACULAR	Macular spotted hemorrhages	0	0	0	0
user140	EYESINET	eyesinet	1	Navigation Training, Level 1 - (configured)	40	ESPR_RETINA_SPOTTED_HEMORRHAGES_CRITICAL_AND_MACULAR	Macular spotted hemorrhages	0	0	0	0
user141	EYESINET	eyesinet	1	Navigation Training, Level 1 - (configured)	40	ESPR_RETINA_SPOTTED_HEMORRHAGES_CRITICAL_AND_MACULAR	Macular spotted hemorrhages	0	0	0	0
										avg	-6.13924
										std	19.4863
										min	-100
Phototoxicity										max	0
user name	group	course	position	task	task score	protocol id	protocol name	value	duration [ms]	events	score
user018	EYESINET	eyesinet	1	Navigation Training, Level 1 - (configured)	40	ESPR_LIGHT_INTOXICATION	Phototoxicity	0	0	0	0
user019	EYESINET	eyesinet	1	Navigation Training, Level 1 - (configured)	0	ESPR_LIGHT_INTOXICATION	Phototoxicity	0	0	0	0
user022	EYESINET	eyesinet	1	Navigation Training, Level 1 - (configured)	40	ESPR_LIGHT_INTOXICATION	Phototoxicity	0	0	0	0
user023	EYESINET	eyesinet	1	Navigation Training, Level 1 - (configured)	0	ESPR_LIGHT_INTOXICATION	Phototoxicity	0	0	0	0
user024	EYESINET	eyesinet	1	Navigation Training, Level 1 - (configured)	40	ESPR_LIGHT_INTOXICATION	Phototoxicity	0	0	0	0
user025	EYESINET	eyesinet	1	Navigation Training, Level 1 - (configured)	15	ESPR_LIGHT_INTOXICATION	Phototoxicity	0	0	0	0
user026	EYESINET	eyesinet	1	Navigation Training, Level 1 - (configured)	29	ESPR_LIGHT_INTOXICATION	Phototoxicity	0	0	0	0
user027	EYESINET	eyesinet	1	Navigation Training, Level 1 - (configured)	0	ESPR_LIGHT_INTOXICATION	Phototoxicity	0	0	0	0
user028	EYESINET	eyesinet	1	Navigation Training, Level 1 - (configured)	40	ESPR_LIGHT_INTOXICATION	Phototoxicity	0	0	0	0
user029	EYESINET	eyesinet	1	Navigation Training, Level 1 - (configured)	19	ESPR_LIGHT_INTOXICATION	Phototoxicity	0	33.3333	1	-0.0333333
user030	EYESINET	eyesinet	1	Navigation Training, Level 1 - (configured)	40	ESPR_LIGHT_INTOXICATION	Phototoxicity	0	0	0	0
user031	EYESINET	eyesinet	1	Navigation Training, Level 1 - (configured)	35	ESPR_LIGHT_INTOXICATION	Phototoxicity	0	0	0	0
user033	EYESINET	eyesinet	1	Navigation Training, Level 1 - (configured)	0	ESPR_LIGHT_INTOXICATION	Phototoxicity	0	1766.67	1	-1.76667
user035	EYESINET	eyesinet	1	Navigation Training, Level 1 - (configured)	34	ESPR_LIGHT_INTOXICATION	Phototoxicity	0	0	0	0
user036	EYESINET	eyesinet	1	Navigation Training, Level 1 - (configured)	14	ESPR_LIGHT_INTOXICATION	Phototoxicity	0	0	0	0
user037	EYESINET	eyesinet	1	Navigation Training, Level 1 - (configured)	40	ESPR_LIGHT_INTOXICATION	Phototoxicity	0	0	0	0
user038	EYESINET	eyesinet	1	Navigation Training, Level 1 - (configured)	19	ESPR_LIGHT_INTOXICATION	Phototoxicity	0	0	0	0
user039	EYESINET	eyesinet	1	Navigation Training, Level 1 - (configured)	40	ESPR_LIGHT_INTOXICATION	Phototoxicity	0	0	0	0
user040	EYESINET	eyesinet	1	Navigation Training, Level 1 - (configured)	42	ESPR_LIGHT_INTOXICATION	Phototoxicity	0	0	0	0
user041	EYESINET	eyesinet	1	Navigation Training, Level 1 - (configured)	40	ESPR_LIGHT_INTOXICATION	Phototoxicity	0	0	0	0
user044	EYESINET	eyesinet	1	Navigation Training, Level 1 - (configured)	0	ESPR_LIGHT_INTOXICATION	Phototoxicity	0	2233.33	3	-2.23333
user045	EYESINET	eyesinet	1	Navigation Training, Level 1 - (configured)	39	ESPR_LIGHT_INTOXICATION	Phototoxicity	0	0	0	0
user051	EYESINET	eyesinet	1	Navigation Training, Level 1 - (configured)	40	ESPR_LIGHT_INTOXICATION	Phototoxicity	0	0	0	0
user052	EYESINET	eyesinet	1	Navigation Training, Level 1 - (configured)	43	ESPR_LIGHT_INTOXICATION	Phototoxicity	0	0	0	0
user053	EYESINET	eyesinet	1	Navigation Training, Level 1 - (configured)	40	ESPR_LIGHT_INTOXICATION	Phototoxicity	0	0	0	0
user055	EYESINET	eyesinet	1	Navigation Training, Level 1 - (configured)	0	ESPR_LIGHT_INTOXICATION	Phototoxicity	0	3733.33	1	-3.73333
user056	EYESINET	eyesinet	1	Navigation Training, Level 1 - (configured)	32	ESPR_LIGHT_INTOXICATION	Phototoxicity	0	7933.35	2	-7.93335
user058	EYESINET	eyesinet	1	Navigation Training, Level 1 - (configured)	40	ESPR_LIGHT_INTOXICATION	Phototoxicity	0	0	0	0
user059	EYESINET	eyesinet	1	Navigation Training, Level 1 - (configured)	39	ESPR_LIGHT_INTOXICATION	Phototoxicity	0	0	0	0
user062	EYESINET	eyesinet	1	Navigation Training, Level 1 - (configured)	30	ESPR_LIGHT_INTOXICATION	Phototoxicity	0	0	0	0
user065	EYESINET	eyesinet	1	Navigation Training, Level 1 - (configured)	40	ESPR_LIGHT_INTOXICATION	Phototoxicity	0	0	0	0
user066	EYESINET	eyesinet	1	Navigation Training, Level 1 - (configured)	35	ESPR_LIGHT_INTOXICATION	Phototoxicity	0	4100	1	-4.1
user067	EYESINET	eyesinet	1	Navigation Training, Level 1 - (configured)	0	ESPR_LIGHT_INTOXICATION	Phototoxicity	0	0	0	0
user068	EYESINET	eyesinet	1	Navigation Training, Level 1 - (configured)	40	ESPR_LIGHT_INTOXICATION	Phototoxicity	0	0	0	0
user070	EYESINET	eyesinet	1	Navigation Training, Level 1 - (configured)	40	ESPR_LIGHT_INTOXICATION	Phototoxicity	0	0	0	0
user071	EYESINET	eyesinet	1	Navigation Training, Level 1 - (configured)	40	ESPR_LIGHT_INTOXICATION	Phototoxicity	0	0	0	0
user072	EYESINET	eyesinet	1	Navigation Training, Level 1 - (configured)	0	ESPR_LIGHT_INTOXICATION	Phototoxicity	0	0	0	0
user073	EYESINET	eyesinet	1	Navigation Training, Level 1 - (configured)	40	ESPR_LIGHT_INTOXICATION	Phototoxicity	0	0	0	0
user074	EYESINET	eyesinet	1	Navigation Training, Level 1 - (configured)	40	ESPR_LIGHT_INTOXICATION	Phototoxicity	0	0	0	0
user075	EYESINET	eyesinet	1	Navigation Training, Level 1 - (configured)	40	ESPR_LIGHT_INTOXICATION	Phototoxicity	0	0	0	0
user077	EYESINET	eyesinet	1	Navigation Training, Level 1 - (configured)	13	ESPR_LIGHT_INTOXICATION	Phototoxicity	0	0	0	0
user079	EYESINET	eyesinet	1	Navigation Training, Level 1 - (configured)	30	ESPR_LIGHT_INTOXICATION	Phototoxicity	0	0	0	0
user080	EYESINET	eyesinet	1	Navigation Training, Level 1 - (configured)	40	ESPR_LIGHT_INTOXICATION	Phototoxicity	0	0	0	0
user081	EYESINET	eyesinet	1	Navigation Training, Level 1 - (configured)	40	ESPR_LIGHT_INTOXICATION	Phototoxicity	0	0	0	0
user082	EYESINET	eyesinet	1	Navigation Training, Level 1 - (configured)	0	ESPR_LIGHT_INTOXICATION	Phototoxicity	0	4400	1	-4.4
user084	EYESINET	eyesinet	1	Navigation Training, Level 1 - (configured)	0	ESPR_LIGHT_INTOXICATION	Phototoxicity	0	0	0	0
user085	EYESINET	eyesinet	1	Navigation Training, Level 1 - (configured)	0	ESPR_LIGHT_INTOXICATION	Phototoxicity	0	0	0	0
user088	EYESINET	eyesinet	1	Navigation Training, Level 1 - (configured)	40	ESPR_LIGHT_INTOXICATION	Phototoxicity	0	0	0	0
user090	EYESINET	eyesinet	1	Navigation Training, Level 1 - (configured)	0	ESPR_LIGHT_INTOXICATION	Phototoxicity	0	0	0	0
user091	EYESINET	eyesinet	1	Navigation Training, Level 1 - (configured)	0	ESPR_LIGHT_INTOXICATION	Phototoxicity	0	0	0	0
user092	EYESINET	eyesinet	1	Navigation Training, Level 1 - (configured)	39	ESPR_LIGHT_INTOXICATION	Phototoxicity	0	0	0	0
user095	EYESINET	eyesinet	1	Navigation Training, Level 1 - (configured)	0	ESPR_LIGHT_INTOXICATION	Phototoxicity	0	0	0	0
user096	EYESINET	eyesinet	1	Navigation Training, Level 1 - (configured)	0	ESPR_LIGHT_INTOXICATION	Phototoxicity	0	0	0	0
user097	EYESINET	eyesinet	1	Navigation Training, Level 1 - (configured)	0	ESPR_LIGHT_INTOXICATION	Phototoxicity	0	0	0	0
user098	EYESINET	eyesinet	1	Navigation Training, Level 1 - (configured)	40	ESPR_LIGHT_INTOXICATION	Phototoxicity	0	0	0	0
user099	EYESINET	eyesinet	1	Navigation Training, Level 1 - (configured)	0	ESPR_LIGHT_INTOXICATION	Phototoxicity	0	0	0	0
user105	EYESINET	eyesinet	1	Navigation Training, Level 1 - (configured)	42	ESPR_LIGHT_INTOXICATION	Phototoxicity	0	0	0	0
user106	EYESINET	eyesinet	1	Navigation Training, Level 1 - (configured)	40	ESPR_LIGHT_INTOXICATION	Phototoxicity	0	0	0	0
user107	EYESINET	eyesinet	1	Navigation Training, Level 1 - (configured)	27	ESPR_LIGHT_INTOXICATION	Phototoxicity	0	13333.3	3	-13.3333
user108	EYESINET	eyesinet	1	Navigation Training, Level 1 - (configured)	30	ESPR_LIGHT_INTOXICATION	Phototoxicity	0	0	0	0
user110	EYESINET	eyesinet	1	Navigation Training, Level 1 - (configured)	0	ESPR_LIGHT_INTOXICATION	Phototoxicity	0	0	0	0
user111	EYESINET	eyesinet	1	Navigation Training, Level 1 - (configured)	40	ESPR_LIGHT_INTOXICATION	Phototoxicity	0	0	0	0
user113	EYESINET	eyesinet	1	Navigation Training, Level 1 - (configured)	40	ESPR_LIGHT_INTOXICATION	Phototoxicity	0	0	0	0
user114	EYESINET	eyesinet	1	Navigation Training, Level 1 - (configured)	40	ESPR_LIGHT_INTOXICATION	Phototoxicity	0	0	0	0
user115	EYESINET	eyesinet	1	Navigation Training, Level 1 - (configured)	5	ESPR_LIGHT_INTOXICATION	Phototoxicity	0	0	0	0
user121	EYESINET	eyesinet	1	Navigation Training, Level 1 - (configured)	0	ESPR_LIGHT_INTOXICATION	Phototoxicity	0	0	0	0
user122	EYESINET	eyesinet	1	Navigation Training, Level 1 - (configured)	10	ESPR_LIGHT_INTOXICATION	Phototoxicity	0	0	0	0
user123	EYESINET	eyesinet	1	Navigation Training, Level 1 - (configured)	15	ESPR_LIGHT_INTOXICATION	Phototoxicity	0	0	0	0
user124	EYESINET	eyesinet	1	Navigation Training, Level 1 - (configured)	0	ESPR_LIGHT_INTOXICATION	Phototoxicity	0	0	0	0
user127	EYESINET	eyesinet	1	Navigation Training, Level 1 - (configured)	39	ESPR_LIGHT_INTOXICATION	Phototoxicity	0	0	0	0
user129	EYESINET	eyesinet	1	Navigation Training, Level 1 - (configured)	49	ESPR_LIGHT_INTOXICATION	Phototoxicity	0	0	0	0
user132	EYESINET	eyesinet	1	Navigation Training, Level 1 - (configured)	39	ESPR_LIGHT_INTOXICATION	Phototoxicity	0	0	0	0
user135	EYESINET	eyesinet	1	Navigation Training, Level 1 - (configured)	40	ESPR_LIGHT_INTOXICATION	Phototoxicity	0	0	0	0
user136	EYESINET	eyesinet	1	Navigation Training, Level 1 - (configured)	30	ESPR_LIGHT_INTOXICATION	Phototoxicity	0	0	0	0
user137	EYESINET	eyesinet	1	Navigation Training, Level 1 - (configured)	39	ESPR_LIGHT_INTOXICATION	Phototoxicity	0	0	0	0
user138	EYESINET	eyesinet	1	Navigation Training, Level 1 - (configured)	1	ESPR_LIGHT_INTOXICATION	Phototoxicity	0	0	0	0
user139	EYESINET	eyesinet	1	Navigation Training, Level 1 - (configured)	38	ESPR_LIGHT_INTOXICATION	Phototoxicity	0	0	0	0
user140	EYESINET	eyesinet	1	Navigation Training, Level 1 - (configured)	40	ESPR_LIGHT_INTOXICATION	Phototoxicity	0	0	0	0
user141	EYESINET	eyesinet	1	Navigation Training, Level 1 - (configured)	40	ESPR_LIGHT_INTOXICATION	Phototoxicity	0	0	0	0
										avg	-0.475105
										std	1.88633
										min	-13.3333
Spotted Hemorrhages										max	0
user name	group	course	position	task	task score	protocol id	protocol name	value	duration [ms]	events	score
user018	EYESINET	eyesinet	1	Navigation Training, Level 1 - (configured)	40	ESPR_RETINA_SPOTTED_HEMORRHAGES_CRITICAL_BUT_EXTRAMACULAR	Spotted hemorrhages	0	0	0	0
user019	EYESINET	eyesinet	1	Navigation Training, Level 1 - (configured)	0	ESPR_RETINA_SPOTTED_HEMORRHAGES_CRITICAL_BUT_EXTRAMACULAR	Spotted hemorrhages	0	0	0	0
user022	EYESINET	eyesinet	1	Navigation Training, Level 1 - (configured)	40	ESPR_RETINA_SPOTTED_HEMORRHAGES_CRITICAL_BUT_EXTRAMACULAR	Spotted hemorrhages	0	0	0	0
user023	EYESINET	eyesinet	1	Navigation Training, Level 1 - (configured)	0	ESPR_RETINA_SPOTTED_HEMORRHAGES_CRITICAL_BUT_EXTRAMACULAR	Spotted hemorrhages	3	0	3	-6
user024	EYESINET	eyesinet	1	Navigation Training, Level 1 - (configured)	40	ESPR_RETINA_SPOTTED_HEMORRHAGES_CRITICAL_BUT_EXTRAMACULAR	Spotted hemorrhages	0	0	0	0
user025	EYESINET	eyesinet	1	Navigation Training, Level 1 - (configured)	15	ESPR_RETINA_SPOTTED_HEMORRHAGES_CRITICAL_BUT_EXTRAMACULAR	Spotted hemorrhages	0	0	0	0
user026	EYESINET	eyesinet	1	Navigation Training, Level 1 - (configured)	29	ESPR_RETINA_SPOTTED_HEMORRHAGES_CRITICAL_BUT_EXTRAMACULAR	Spotted hemorrhages	0	0	0	0
user027	EYESINET	eyesinet	1	Navigation Training, Level 1 - (configured)	0	ESPR_RETINA_SPOTTED_HEMORRHAGES_CRITICAL_BUT_EXTRAMACULAR	Spotted hemorrhages	1	0	1	-2
user028	EYESINET	eyesinet	1	Navigation Training, Level 1 - (configured)	40	ESPR_RETINA_SPOTTED_HEMORRHAGES_CRITICAL_BUT_EXTRAMACULAR	Spotted hemorrhages	0	0	0	0
user029	EYESINET	eyesinet	1	Navigation Training, Level 1 - (configured)	19	ESPR_RETINA_SPOTTED_HEMORRHAGES_CRITICAL_BUT_EXTRAMACULAR	Spotted hemorrhages	0	0	0	0
user030	EYESINET	eyesinet	1	Navigation Training, Level 1 - (configured)	40	ESPR_RETINA_SPOTTED_HEMORRHAGES_CRITICAL_BUT_EXTRAMACULAR	Spotted hemorrhages	0	0	0	0
user031	EYESINET	eyesinet	1	Navigation Training, Level 1 - (configured)	35	ESPR_RETINA_SPOTTED_HEMORRHAGES_CRITICAL_BUT_EXTRAMACULAR	Spotted hemorrhages	0	0	0	0
user033	EYESINET	eyesinet	1	Navigation Training, Level 1 - (configured)	0	ESPR_RETINA_SPOTTED_HEMORRHAGES_CRITICAL_BUT_EXTRAMACULAR	Spotted hemorrhages	0	0	0	0
user035	EYESINET	eyesinet	1	Navigation Training, Level 1 - (configured)	34	ESPR_RETINA_SPOTTED_HEMORRHAGES_CRITICAL_BUT_EXTRAMACULAR	Spotted hemorrhages	0	0	0	0
user036	EYESINET	eyesinet	1	Navigation Training, Level 1 - (configured)	14	ESPR_RETINA_SPOTTED_HEMORRHAGES_CRITICAL_BUT_EXTRAMACULAR	Spotted hemorrhages	0	0	0	0
user037	EYESINET	eyesinet	1	Navigation Training, Level 1 - (configured)	40	ESPR_RETINA_SPOTTED_HEMORRHAGES_CRITICAL_BUT_EXTRAMACULAR	Spotted hemorrhages	0	0	0	0
user038	EYESINET	eyesinet	1	Navigation Training, Level 1 - (configured)	19	ESPR_RETINA_SPOTTED_HEMORRHAGES_CRITICAL_BUT_EXTRAMACULAR	Spotted hemorrhages	1	0	1	-2
user039	EYESINET	eyesinet	1	Navigation Training, Level 1 - (configured)	40	ESPR_RETINA_SPOTTED_HEMORRHAGES_CRITICAL_BUT_EXTRAMACULAR	Spotted hemorrhages	0	0	0	0
user040	EYESINET	eyesinet	1	Navigation Training, Level 1 - (configured)	42	ESPR_RETINA_SPOTTED_HEMORRHAGES_CRITICAL_BUT_EXTRAMACULAR	Spotted hemorrhages	0	0	0	0
user041	EYESINET	eyesinet	1	Navigation Training, Level 1 - (configured)	40	ESPR_RETINA_SPOTTED_HEMORRHAGES_CRITICAL_BUT_EXTRAMACULAR	Spotted hemorrhages	0	0	0	0
user044	EYESINET	eyesinet	1	Navigation Training, Level 1 - (configured)	0	ESPR_RETINA_SPOTTED_HEMORRHAGES_CRITICAL_BUT_EXTRAMACULAR	Spotted hemorrhages	3	0	3	-6
user045	EYESINET	eyesinet	1	Navigation Training, Level 1 - (configured)	39	ESPR_RETINA_SPOTTED_HEMORRHAGES_CRITICAL_BUT_EXTRAMACULAR	Spotted hemorrhages	1	0	1	-2
user051	EYESINET	eyesinet	1	Navigation Training, Level 1 - (configured)	40	ESPR_RETINA_SPOTTED_HEMORRHAGES_CRITICAL_BUT_EXTRAMACULAR	Spotted hemorrhages	0	0	0	0
user052	EYESINET	eyesinet	1	Navigation Training, Level 1 - (configured)	43	ESPR_RETINA_SPOTTED_HEMORRHAGES_CRITICAL_BUT_EXTRAMACULAR	Spotted hemorrhages	0	0	0	0
user053	EYESINET	eyesinet	1	Navigation Training, Level 1 - (configured)	40	ESPR_RETINA_SPOTTED_HEMORRHAGES_CRITICAL_BUT_EXTRAMACULAR	Spotted hemorrhages	0	0	0	0
user055	EYESINET	eyesinet	1	Navigation Training, Level 1 - (configured)	0	ESPR_RETINA_SPOTTED_HEMORRHAGES_CRITICAL_BUT_EXTRAMACULAR	Spotted hemorrhages	0	0	0	0
user056	EYESINET	eyesinet	1	Navigation Training, Level 1 - (configured)	32	ESPR_RETINA_SPOTTED_HEMORRHAGES_CRITICAL_BUT_EXTRAMACULAR	Spotted hemorrhages	0	0	0	0
user058	EYESINET	eyesinet	1	Navigation Training, Level 1 - (configured)	40	ESPR_RETINA_SPOTTED_HEMORRHAGES_CRITICAL_BUT_EXTRAMACULAR	Spotted hemorrhages	0	0	0	0
user059	EYESINET	eyesinet	1	Navigation Training, Level 1 - (configured)	39	ESPR_RETINA_SPOTTED_HEMORRHAGES_CRITICAL_BUT_EXTRAMACULAR	Spotted hemorrhages	0	0	0	0
user062	EYESINET	eyesinet	1	Navigation Training, Level 1 - (configured)	30	ESPR_RETINA_SPOTTED_HEMORRHAGES_CRITICAL_BUT_EXTRAMACULAR	Spotted hemorrhages	0	0	0	0
user065	EYESINET	eyesinet	1	Navigation Training, Level 1 - (configured)	40	ESPR_RETINA_SPOTTED_HEMORRHAGES_CRITICAL_BUT_EXTRAMACULAR	Spotted hemorrhages	0	0	0	0
user066	EYESINET	eyesinet	1	Navigation Training, Level 1 - (configured)	35	ESPR_RETINA_SPOTTED_HEMORRHAGES_CRITICAL_BUT_EXTRAMACULAR	Spotted hemorrhages	0	0	0	0
user067	EYESINET	eyesinet	1	Navigation Training, Level 1 - (configured)	0	ESPR_RETINA_SPOTTED_HEMORRHAGES_CRITICAL_BUT_EXTRAMACULAR	Spotted hemorrhages	1	0	1	-2
user068	EYESINET	eyesinet	1	Navigation Training, Level 1 - (configured)	40	ESPR_RETINA_SPOTTED_HEMORRHAGES_CRITICAL_BUT_EXTRAMACULAR	Spotted hemorrhages	0	0	0	0
user070	EYESINET	eyesinet	1	Navigation Training, Level 1 - (configured)	40	ESPR_RETINA_SPOTTED_HEMORRHAGES_CRITICAL_BUT_EXTRAMACULAR	Spotted hemorrhages	0	0	0	0
user071	EYESINET	eyesinet	1	Navigation Training, Level 1 - (configured)	40	ESPR_RETINA_SPOTTED_HEMORRHAGES_CRITICAL_BUT_EXTRAMACULAR	Spotted hemorrhages	0	0	0	0
user072	EYESINET	eyesinet	1	Navigation Training, Level 1 - (configured)	0	ESPR_RETINA_SPOTTED_HEMORRHAGES_CRITICAL_BUT_EXTRAMACULAR	Spotted hemorrhages	0	0	0	0
user073	EYESINET	eyesinet	1	Navigation Training, Level 1 - (configured)	40	ESPR_RETINA_SPOTTED_HEMORRHAGES_CRITICAL_BUT_EXTRAMACULAR	Spotted hemorrhages	0	0	0	0
user074	EYESINET	eyesinet	1	Navigation Training, Level 1 - (configured)	40	ESPR_RETINA_SPOTTED_HEMORRHAGES_CRITICAL_BUT_EXTRAMACULAR	Spotted hemorrhages	0	0	0	0
user075	EYESINET	eyesinet	1	Navigation Training, Level 1 - (configured)	40	ESPR_RETINA_SPOTTED_HEMORRHAGES_CRITICAL_BUT_EXTRAMACULAR	Spotted hemorrhages	0	0	0	0
user077	EYESINET	eyesinet	1	Navigation Training, Level 1 - (configured)	13	ESPR_RETINA_SPOTTED_HEMORRHAGES_CRITICAL_BUT_EXTRAMACULAR	Spotted hemorrhages	5	0	5	-10
user079	EYESINET	eyesinet	1	Navigation Training, Level 1 - (configured)	30	ESPR_RETINA_SPOTTED_HEMORRHAGES_CRITICAL_BUT_EXTRAMACULAR	Spotted hemorrhages	0	0	0	0
user080	EYESINET	eyesinet	1	Navigation Training, Level 1 - (configured)	40	ESPR_RETINA_SPOTTED_HEMORRHAGES_CRITICAL_BUT_EXTRAMACULAR	Spotted hemorrhages	0	0	0	0
user081	EYESINET	eyesinet	1	Navigation Training, Level 1 - (configured)	40	ESPR_RETINA_SPOTTED_HEMORRHAGES_CRITICAL_BUT_EXTRAMACULAR	Spotted hemorrhages	0	0	0	0
user082	EYESINET	eyesinet	1	Navigation Training, Level 1 - (configured)	0	ESPR_RETINA_SPOTTED_HEMORRHAGES_CRITICAL_BUT_EXTRAMACULAR	Spotted hemorrhages	3	0	3	-6
user084	EYESINET	eyesinet	1	Navigation Training, Level 1 - (configured)	0	ESPR_RETINA_SPOTTED_HEMORRHAGES_CRITICAL_BUT_EXTRAMACULAR	Spotted hemorrhages	2	0	2	-4
user085	EYESINET	eyesinet	1	Navigation Training, Level 1 - (configured)	0	ESPR_RETINA_SPOTTED_HEMORRHAGES_CRITICAL_BUT_EXTRAMACULAR	Spotted hemorrhages	0	0	0	0
user088	EYESINET	eyesinet	1	Navigation Training, Level 1 - (configured)	40	ESPR_RETINA_SPOTTED_HEMORRHAGES_CRITICAL_BUT_EXTRAMACULAR	Spotted hemorrhages	0	0	0	0
user090	EYESINET	eyesinet	1	Navigation Training, Level 1 - (configured)	0	ESPR_RETINA_SPOTTED_HEMORRHAGES_CRITICAL_BUT_EXTRAMACULAR	Spotted hemorrhages	0	0	0	0
user091	EYESINET	eyesinet	1	Navigation Training, Level 1 - (configured)	0	ESPR_RETINA_SPOTTED_HEMORRHAGES_CRITICAL_BUT_EXTRAMACULAR	Spotted hemorrhages	5	0	5	-10
user092	EYESINET	eyesinet	1	Navigation Training, Level 1 - (configured)	39	ESPR_RETINA_SPOTTED_HEMORRHAGES_CRITICAL_BUT_EXTRAMACULAR	Spotted hemorrhages	0	0	0	0
user095	EYESINET	eyesinet	1	Navigation Training, Level 1 - (configured)	0	ESPR_RETINA_SPOTTED_HEMORRHAGES_CRITICAL_BUT_EXTRAMACULAR	Spotted hemorrhages	0	0	0	0
user096	EYESINET	eyesinet	1	Navigation Training, Level 1 - (configured)	0	ESPR_RETINA_SPOTTED_HEMORRHAGES_CRITICAL_BUT_EXTRAMACULAR	Spotted hemorrhages	12	0	12	-24
user097	EYESINET	eyesinet	1	Navigation Training, Level 1 - (configured)	0	ESPR_RETINA_SPOTTED_HEMORRHAGES_CRITICAL_BUT_EXTRAMACULAR	Spotted hemorrhages	0	0	0	0
user098	EYESINET	eyesinet	1	Navigation Training, Level 1 - (configured)	40	ESPR_RETINA_SPOTTED_HEMORRHAGES_CRITICAL_BUT_EXTRAMACULAR	Spotted hemorrhages	0	0	0	0
user099	EYESINET	eyesinet	1	Navigation Training, Level 1 - (configured)	0	ESPR_RETINA_SPOTTED_HEMORRHAGES_CRITICAL_BUT_EXTRAMACULAR	Spotted hemorrhages	0	0	0	0
user105	EYESINET	eyesinet	1	Navigation Training, Level 1 - (configured)	42	ESPR_RETINA_SPOTTED_HEMORRHAGES_CRITICAL_BUT_EXTRAMACULAR	Spotted hemorrhages	0	0	0	0
user106	EYESINET	eyesinet	1	Navigation Training, Level 1 - (configured)	40	ESPR_RETINA_SPOTTED_HEMORRHAGES_CRITICAL_BUT_EXTRAMACULAR	Spotted hemorrhages	0	0	0	0
user107	EYESINET	eyesinet	1	Navigation Training, Level 1 - (configured)	27	ESPR_RETINA_SPOTTED_HEMORRHAGES_CRITICAL_BUT_EXTRAMACULAR	Spotted hemorrhages	0	0	0	0
user108	EYESINET	eyesinet	1	Navigation Training, Level 1 - (configured)	30	ESPR_RETINA_SPOTTED_HEMORRHAGES_CRITICAL_BUT_EXTRAMACULAR	Spotted hemorrhages	0	0	0	0
user110	EYESINET	eyesinet	1	Navigation Training, Level 1 - (configured)	0	ESPR_RETINA_SPOTTED_HEMORRHAGES_CRITICAL_BUT_EXTRAMACULAR	Spotted hemorrhages	6	0	6	-12
user111	EYESINET	eyesinet	1	Navigation Training, Level 1 - (configured)	40	ESPR_RETINA_SPOTTED_HEMORRHAGES_CRITICAL_BUT_EXTRAMACULAR	Spotted hemorrhages	0	0	0	0
user113	EYESINET	eyesinet	1	Navigation Training, Level 1 - (configured)	40	ESPR_RETINA_SPOTTED_HEMORRHAGES_CRITICAL_BUT_EXTRAMACULAR	Spotted hemorrhages	0	0	0	0
user114	EYESINET	eyesinet	1	Navigation Training, Level 1 - (configured)	40	ESPR_RETINA_SPOTTED_HEMORRHAGES_CRITICAL_BUT_EXTRAMACULAR	Spotted hemorrhages	0	0	0	0
user115	EYESINET	eyesinet	1	Navigation Training, Level 1 - (configured)	5	ESPR_RETINA_SPOTTED_HEMORRHAGES_CRITICAL_BUT_EXTRAMACULAR	Spotted hemorrhages	0	0	0	0
user121	EYESINET	eyesinet	1	Navigation Training, Level 1 - (configured)	0	ESPR_RETINA_SPOTTED_HEMORRHAGES_CRITICAL_BUT_EXTRAMACULAR	Spotted hemorrhages	0	0	0	0
user122	EYESINET	eyesinet	1	Navigation Training, Level 1 - (configured)	10	ESPR_RETINA_SPOTTED_HEMORRHAGES_CRITICAL_BUT_EXTRAMACULAR	Spotted hemorrhages	2	0	2	-4
user123	EYESINET	eyesinet	1	Navigation Training, Level 1 - (configured)	15	ESPR_RETINA_SPOTTED_HEMORRHAGES_CRITICAL_BUT_EXTRAMACULAR	Spotted hemorrhages	0	0	0	0
user124	EYESINET	eyesinet	1	Navigation Training, Level 1 - (configured)	0	ESPR_RETINA_SPOTTED_HEMORRHAGES_CRITICAL_BUT_EXTRAMACULAR	Spotted hemorrhages	20	0	20	-40
user127	EYESINET	eyesinet	1	Navigation Training, Level 1 - (configured)	39	ESPR_RETINA_SPOTTED_HEMORRHAGES_CRITICAL_BUT_EXTRAMACULAR	Spotted hemorrhages	0	0	0	0
user129	EYESINET	eyesinet	1	Navigation Training, Level 1 - (configured)	49	ESPR_RETINA_SPOTTED_HEMORRHAGES_CRITICAL_BUT_EXTRAMACULAR	Spotted hemorrhages	0	0	0	0
user132	EYESINET	eyesinet	1	Navigation Training, Level 1 - (configured)	39	ESPR_RETINA_SPOTTED_HEMORRHAGES_CRITICAL_BUT_EXTRAMACULAR	Spotted hemorrhages	0	0	0	0
user135	EYESINET	eyesinet	1	Navigation Training, Level 1 - (configured)	40	ESPR_RETINA_SPOTTED_HEMORRHAGES_CRITICAL_BUT_EXTRAMACULAR	Spotted hemorrhages	0	0	0	0
user136	EYESINET	eyesinet	1	Navigation Training, Level 1 - (configured)	30	ESPR_RETINA_SPOTTED_HEMORRHAGES_CRITICAL_BUT_EXTRAMACULAR	Spotted hemorrhages	0	0	0	0
user137	EYESINET	eyesinet	1	Navigation Training, Level 1 - (configured)	39	ESPR_RETINA_SPOTTED_HEMORRHAGES_CRITICAL_BUT_EXTRAMACULAR	Spotted hemorrhages	0	0	0	0
user138	EYESINET	eyesinet	1	Navigation Training, Level 1 - (configured)	1	ESPR_RETINA_SPOTTED_HEMORRHAGES_CRITICAL_BUT_EXTRAMACULAR	Spotted hemorrhages	0	0	0	0
user139	EYESINET	eyesinet	1	Navigation Training, Level 1 - (configured)	38	ESPR_RETINA_SPOTTED_HEMORRHAGES_CRITICAL_BUT_EXTRAMACULAR	Spotted hemorrhages	0	0	0	0
user140	EYESINET	eyesinet	1	Navigation Training, Level 1 - (configured)	40	ESPR_RETINA_SPOTTED_HEMORRHAGES_CRITICAL_BUT_EXTRAMACULAR	Spotted hemorrhages	0	0	0	0
user141	EYESINET	eyesinet	1	Navigation Training, Level 1 - (configured)	40	ESPR_RETINA_SPOTTED_HEMORRHAGES_CRITICAL_BUT_EXTRAMACULAR	Spotted hemorrhages	0	0	0	0
										avg	-1.64557
										std	5.58261
										min	-40
										max	0

## Sheet: Total Score
Total Score
user name	group	course	position	task	task score	protocol id	protocol name	value	duration [ms]	events	score
user018	EYESINET	eyesinet	1	Navigation Training, Level 1 - (configured)	40	ESPR_TOTAL_SCORE	Total score	40	0	0	40
user019	EYESINET	eyesinet	1	Navigation Training, Level 1 - (configured)	0	ESPR_TOTAL_SCORE	Total score	-54	0	0	0
user022	EYESINET	eyesinet	1	Navigation Training, Level 1 - (configured)	40	ESPR_TOTAL_SCORE	Total score	40	0	0	40
user023	EYESINET	eyesinet	1	Navigation Training, Level 1 - (configured)	0	ESPR_TOTAL_SCORE	Total score	-68	0	0	0
user024	EYESINET	eyesinet	1	Navigation Training, Level 1 - (configured)	40	ESPR_TOTAL_SCORE	Total score	40	0	0	40
user025	EYESINET	eyesinet	1	Navigation Training, Level 1 - (configured)	15	ESPR_TOTAL_SCORE	Total score	15	0	0	15
user026	EYESINET	eyesinet	1	Navigation Training, Level 1 - (configured)	29	ESPR_TOTAL_SCORE	Total score	29	0	0	29
user027	EYESINET	eyesinet	1	Navigation Training, Level 1 - (configured)	0	ESPR_TOTAL_SCORE	Total score	-81	0	0	0
user028	EYESINET	eyesinet	1	Navigation Training, Level 1 - (configured)	40	ESPR_TOTAL_SCORE	Total score	40	0	0	40
user029	EYESINET	eyesinet	1	Navigation Training, Level 1 - (configured)	19	ESPR_TOTAL_SCORE	Total score	19	0	0	19
user030	EYESINET	eyesinet	1	Navigation Training, Level 1 - (configured)	40	ESPR_TOTAL_SCORE	Total score	40	0	0	40
user031	EYESINET	eyesinet	1	Navigation Training, Level 1 - (configured)	35	ESPR_TOTAL_SCORE	Total score	35	0	0	35
user033	EYESINET	eyesinet	1	Navigation Training, Level 1 - (configured)	0	ESPR_TOTAL_SCORE	Total score	-72	0	0	0
user035	EYESINET	eyesinet	1	Navigation Training, Level 1 - (configured)	34	ESPR_TOTAL_SCORE	Total score	34	0	0	34
user036	EYESINET	eyesinet	1	Navigation Training, Level 1 - (configured)	14	ESPR_TOTAL_SCORE	Total score	14	0	0	14
user037	EYESINET	eyesinet	1	Navigation Training, Level 1 - (configured)	40	ESPR_TOTAL_SCORE	Total score	40	0	0	40
user038	EYESINET	eyesinet	1	Navigation Training, Level 1 - (configured)	19	ESPR_TOTAL_SCORE	Total score	19	0	0	19
user039	EYESINET	eyesinet	1	Navigation Training, Level 1 - (configured)	40	ESPR_TOTAL_SCORE	Total score	40	0	0	40
user040	EYESINET	eyesinet	1	Navigation Training, Level 1 - (configured)	42	ESPR_TOTAL_SCORE	Total score	42	0	0	42
user041	EYESINET	eyesinet	1	Navigation Training, Level 1 - (configured)	40	ESPR_TOTAL_SCORE	Total score	40	0	0	40
user044	EYESINET	eyesinet	1	Navigation Training, Level 1 - (configured)	0	ESPR_TOTAL_SCORE	Total score	-299	0	0	0
user045	EYESINET	eyesinet	1	Navigation Training, Level 1 - (configured)	39	ESPR_TOTAL_SCORE	Total score	39	0	0	39
user051	EYESINET	eyesinet	1	Navigation Training, Level 1 - (configured)	40	ESPR_TOTAL_SCORE	Total score	40	0	0	40
user052	EYESINET	eyesinet	1	Navigation Training, Level 1 - (configured)	43	ESPR_TOTAL_SCORE	Total score	43	0	0	43
user053	EYESINET	eyesinet	1	Navigation Training, Level 1 - (configured)	40	ESPR_TOTAL_SCORE	Total score	40	0	0	40
user055	EYESINET	eyesinet	1	Navigation Training, Level 1 - (configured)	0	ESPR_TOTAL_SCORE	Total score	-110	0	0	0
user056	EYESINET	eyesinet	1	Navigation Training, Level 1 - (configured)	32	ESPR_TOTAL_SCORE	Total score	32	0	0	32
user058	EYESINET	eyesinet	1	Navigation Training, Level 1 - (configured)	40	ESPR_TOTAL_SCORE	Total score	40	0	0	40
user059	EYESINET	eyesinet	1	Navigation Training, Level 1 - (configured)	39	ESPR_TOTAL_SCORE	Total score	39	0	0	39
user062	EYESINET	eyesinet	1	Navigation Training, Level 1 - (configured)	30	ESPR_TOTAL_SCORE	Total score	30	0	0	30
user065	EYESINET	eyesinet	1	Navigation Training, Level 1 - (configured)	40	ESPR_TOTAL_SCORE	Total score	40	0	0	40
user066	EYESINET	eyesinet	1	Navigation Training, Level 1 - (configured)	35	ESPR_TOTAL_SCORE	Total score	35	0	0	35
user067	EYESINET	eyesinet	1	Navigation Training, Level 1 - (configured)	0	ESPR_TOTAL_SCORE	Total score	-33	0	0	0
user068	EYESINET	eyesinet	1	Navigation Training, Level 1 - (configured)	40	ESPR_TOTAL_SCORE	Total score	40	0	0	40
user070	EYESINET	eyesinet	1	Navigation Training, Level 1 - (configured)	40	ESPR_TOTAL_SCORE	Total score	40	0	0	40
user071	EYESINET	eyesinet	1	Navigation Training, Level 1 - (configured)	40	ESPR_TOTAL_SCORE	Total score	40	0	0	40
user072	EYESINET	eyesinet	1	Navigation Training, Level 1 - (configured)	0	ESPR_TOTAL_SCORE	Total score	-9	0	0	0
user073	EYESINET	eyesinet	1	Navigation Training, Level 1 - (configured)	40	ESPR_TOTAL_SCORE	Total score	40	0	0	40
user074	EYESINET	eyesinet	1	Navigation Training, Level 1 - (configured)	40	ESPR_TOTAL_SCORE	Total score	40	0	0	40
user075	EYESINET	eyesinet	1	Navigation Training, Level 1 - (configured)	40	ESPR_TOTAL_SCORE	Total score	40	0	0	40
user077	EYESINET	eyesinet	1	Navigation Training, Level 1 - (configured)	13	ESPR_TOTAL_SCORE	Total score	13	0	0	13
user079	EYESINET	eyesinet	1	Navigation Training, Level 1 - (configured)	30	ESPR_TOTAL_SCORE	Total score	30	0	0	30
user080	EYESINET	eyesinet	1	Navigation Training, Level 1 - (configured)	40	ESPR_TOTAL_SCORE	Total score	40	0	0	40
user081	EYESINET	eyesinet	1	Navigation Training, Level 1 - (configured)	40	ESPR_TOTAL_SCORE	Total score	40	0	0	40
user082	EYESINET	eyesinet	1	Navigation Training, Level 1 - (configured)	0	ESPR_TOTAL_SCORE	Total score	-152	0	0	0
user084	EYESINET	eyesinet	1	Navigation Training, Level 1 - (configured)	0	ESPR_TOTAL_SCORE	Total score	-63	0	0	0
user085	EYESINET	eyesinet	1	Navigation Training, Level 1 - (configured)	0	ESPR_TOTAL_SCORE	Total score	-99	0	0	0
user088	EYESINET	eyesinet	1	Navigation Training, Level 1 - (configured)	40	ESPR_TOTAL_SCORE	Total score	40	0	0	40
user090	EYESINET	eyesinet	1	Navigation Training, Level 1 - (configured)	0	ESPR_TOTAL_SCORE	Total score	-56	0	0	0
user091	EYESINET	eyesinet	1	Navigation Training, Level 1 - (configured)	0	ESPR_TOTAL_SCORE	Total score	-140	0	0	0
user092	EYESINET	eyesinet	1	Navigation Training, Level 1 - (configured)	39	ESPR_TOTAL_SCORE	Total score	39	0	0	39
user095	EYESINET	eyesinet	1	Navigation Training, Level 1 - (configured)	0	ESPR_TOTAL_SCORE	Total score	-161	0	0	0
user096	EYESINET	eyesinet	1	Navigation Training, Level 1 - (configured)	0	ESPR_TOTAL_SCORE	Total score	-384	0	0	0
user097	EYESINET	eyesinet	1	Navigation Training, Level 1 - (configured)	0	ESPR_TOTAL_SCORE	Total score	-17	0	0	0
user098	EYESINET	eyesinet	1	Navigation Training, Level 1 - (configured)	40	ESPR_TOTAL_SCORE	Total score	40	0	0	40
user099	EYESINET	eyesinet	1	Navigation Training, Level 1 - (configured)	0	ESPR_TOTAL_SCORE	Total score	-60	0	0	0
user105	EYESINET	eyesinet	1	Navigation Training, Level 1 - (configured)	42	ESPR_TOTAL_SCORE	Total score	42	0	0	42
user106	EYESINET	eyesinet	1	Navigation Training, Level 1 - (configured)	40	ESPR_TOTAL_SCORE	Total score	40	0	0	40
user107	EYESINET	eyesinet	1	Navigation Training, Level 1 - (configured)	27	ESPR_TOTAL_SCORE	Total score	27	0	0	27
user108	EYESINET	eyesinet	1	Navigation Training, Level 1 - (configured)	30	ESPR_TOTAL_SCORE	Total score	30	0	0	30
user110	EYESINET	eyesinet	1	Navigation Training, Level 1 - (configured)	0	ESPR_TOTAL_SCORE	Total score	-142	0	0	0
user111	EYESINET	eyesinet	1	Navigation Training, Level 1 - (configured)	40	ESPR_TOTAL_SCORE	Total score	40	0	0	40
user113	EYESINET	eyesinet	1	Navigation Training, Level 1 - (configured)	40	ESPR_TOTAL_SCORE	Total score	40	0	0	40
user114	EYESINET	eyesinet	1	Navigation Training, Level 1 - (configured)	40	ESPR_TOTAL_SCORE	Total score	40	0	0	40
user115	EYESINET	eyesinet	1	Navigation Training, Level 1 - (configured)	5	ESPR_TOTAL_SCORE	Total score	5	0	0	5
user121	EYESINET	eyesinet	1	Navigation Training, Level 1 - (configured)	0	ESPR_TOTAL_SCORE	Total score	-59	0	0	0
user122	EYESINET	eyesinet	1	Navigation Training, Level 1 - (configured)	10	ESPR_TOTAL_SCORE	Total score	10	0	0	10
user123	EYESINET	eyesinet	1	Navigation Training, Level 1 - (configured)	15	ESPR_TOTAL_SCORE	Total score	15	0	0	15
user124	EYESINET	eyesinet	1	Navigation Training, Level 1 - (configured)	0	ESPR_TOTAL_SCORE	Total score	-320	0	0	0
user127	EYESINET	eyesinet	1	Navigation Training, Level 1 - (configured)	39	ESPR_TOTAL_SCORE	Total score	39	0	0	39
user129	EYESINET	eyesinet	1	Navigation Training, Level 1 - (configured)	49	ESPR_TOTAL_SCORE	Total score	49	0	0	49
user132	EYESINET	eyesinet	1	Navigation Training, Level 1 - (configured)	39	ESPR_TOTAL_SCORE	Total score	39	0	0	39
user135	EYESINET	eyesinet	1	Navigation Training, Level 1 - (configured)	40	ESPR_TOTAL_SCORE	Total score	40	0	0	40
user136	EYESINET	eyesinet	1	Navigation Training, Level 1 - (configured)	30	ESPR_TOTAL_SCORE	Total score	30	0	0	30
user137	EYESINET	eyesinet	1	Navigation Training, Level 1 - (configured)	39	ESPR_TOTAL_SCORE	Total score	39	0	0	39
user138	EYESINET	eyesinet	1	Navigation Training, Level 1 - (configured)	1	ESPR_TOTAL_SCORE	Total score	1	0	0	1
user139	EYESINET	eyesinet	1	Navigation Training, Level 1 - (configured)	38	ESPR_TOTAL_SCORE	Total score	38	0	0	38
user140	EYESINET	eyesinet	1	Navigation Training, Level 1 - (configured)	40	ESPR_TOTAL_SCORE	Total score	40	0	0	40
user141	EYESINET	eyesinet	1	Navigation Training, Level 1 - (configured)	40	ESPR_TOTAL_SCORE	Total score	40	0	0	40
										avg	25.7089
										std	17.4284
										min	0
										max	49
