# Supplementary material for: Implementation of microsurgery simulation in an ophthalmology clerkship in Germany: a prospective, exploratory study
Source: BMC Med Educ. 2022 Aug 3;22:599. doi: 10.1186/s12909-022-03634-x (PMC9351152; doi:10.1186/s12909-022-03634-x)
Supplement: Supplementary file 5 — Additional file 5: Supplementary Material 5. Eyesi Surgical Questionnaire datasets. [file 12909_2022_3634_MOESM5_ESM.xlsx]

## Sheet: Sheet1
Legend	Score from 0 to 10	score from 0 to 10	score from 0 to 10	score from 0 to 10	score from 0 to 10	score from 1 to 7	score from 1 to 7	score from 1 to 7	1= surgical 2= non-surgical 3= undecided	Score from 0-100
	Before training with Eyesi Surgical: On a scale from 0 (very bad) to 10 (very good): how would you rate your ophthalmological knowledge?	Before training with Eyesi Surgical: On a scale from 0 (not interested) to 10 (very interested): how would you rate your interest in ophthalmology?	Before training with Eyesi Surgical: How do you assess the relevance of ophthalmological disease for your later work (0 irrelevant, 10 very relevant)?	Before training with Eyesi Surgical: On a scale from 0 (very bad) to 10 (very good): how would you rate your microsurgical skills?	After training with Eyesi Surgical: On a scale from 0 (very bad) to 10 (very good): how would you rate your microsurgical skills?	After training with Eyesi Surgical: Training with Eyesi Surgical has changed the self-assessment of my microsurgical skills (scale from 1 (strongly disagree) to 7 strongly agree) )	After training with Eyesi Surgical: The training with Eyesi Surgical has confirmed the self-assessment of my microsurgical skills.Training with Eyesi Surgical has changed the self-assessment of my microsurgical skills (scale from 1 (strongly disagree) to 7 strongly agree) ).	After training with Eyesi Surgical: Ophthalmology surgical training with the Eyesi Surgical is a useful part of the ophthalmology clerkshipTraining with Eyesi Surgical has changed the self-assessment of my microsurgical skills (scale from 1 (strongly disagree) to 7 strongly agree) ).	Before training with Eyesi Surgical: Which medical discipline would you like to specialize in?	Navigation Training Level 1 total score
user018	3			0	3	3	5	7	2	40
user019	3			4	1	7	3	7	2	0
user022	5			6.5	8	6	6	7	1	40
user023	2			2	0	1	7	3	3	0
user024	1			3	5	2	6	2	3	40
user025	7			1	5	7	4	7	3	15
user026	1			4	6	5	5	4	3	29
user027	4			5	7	6	4	6	2	0
user028	4			3	5	4	5	7	1	40
user029	3			5	7	6	6	7	3	19
user030	2			2	8	6	2	7	3	40
user031	2			1	2	5	7	7	2	35
user033	4	5	6	2	3	5	6	6	2	0
user035	5	5	6	8	9	7	2	7	3	34
user036	2	4	3	0	3	6	6	7	2	14
user037	1	6	5	3	6	5	4	7	1	40
user038	4	6	3	3	6	7	3	7	3	19
user039	5	9	8	7	6	5	5	7	1	40
user040	3	4	7	1	8	7	5	7	2	42
user041	4	7	7	2	3	3	6	7	2	40
user044	5	3	5	1	1	7	7	7	2	0
user045	6	10	10	9	9	6	5	7	1	39
user051	5	6	2	6	3	7	3	7	1	40
user052	5	5	5	5	10	7	6	7	2	43
user053	4	5	2	6	8	6	4	7	3	40
user055	4	7	9	2	8	2	6	6	1	0
user056	4	5	3	1	4	6	5	7	3	32
user058	7	1	6	6	5	5	4	7	3	40
user059	5	3	3	3	5	5	6	7	1	39
user062	2	3	6	3	4	7	4	7	1	30
user065	5	2	8	8	6	6	3	7	2	40
user066	3	4	6	3	3	3	5	7	2	35
user067	3	3	1	5	5	7	4	7	1	0
user068	4	8	9	3	5	6	4	7	1	40
user070	3	6	7	1	4	7	3	7	2	40
user071	4	2	5	5	7	5	5	6	3	40
user072	4	8	8	6	7	6	4	7	1	0
user073	7	7	8	7	8	5	4	5	1	40
user074	4	8	8	5	6	5	3	7	2	40
user075	3	4	7	7	8	6	3	7	2	40
user077	3	6	5	1	1	7	7	7	3	13
user079	7	3	7	2	4	6	5	7	2	30
user080	6	6	4	3	8	6	6	7	1	40
user081	4	4	7	5	4	3	5	7	2	40
user082	4.5	0.5	5	2.5	4	3	4	6	2	0
user084	1.5	1	5	2	4	5	5	1	3	0
user085	5	4	7	1	0	2	7	3	1	0
user088	3	7	5	1	2	2	7	4	1	40
user090	1	7	1	2	1	2	6	7	1	0
user091	2	3	5	3	4	5	5	7	2	0
user092	1	3	5	0	5	7	7	7	2	39
user095	3	3	8	5	4	3	4	7	2	0
user096	3	5	7	2	5	6	4	7	2	0
user097	3	8	7	0	1	3	4	5	1	0
user098	3	7	9	3	8	7	3	7	1	40
user099	1	7	7	4	7	6	5	7	1	0
user105	3	2	5	2	5	5	4	7	1	42
user106	4	5	3	5	7	5	5	5	1	40
user107	2	0	2	3	5	5	3	7	1	27
user108	4	5	8	0	4	7	3	7	1	30
user110	5	7	7	2	2	3	5	7	2	0
user111	3	1	6	5	7	6	5	6	3	40
user113	1	1	2	1	0	1	7	5	2	40
user114	1	5	3	1	3	6	5	7	2	40
user115	1.5	3	2	2	6	6	5	7	2	5
user121	5	5	8	5	5	5	3	7	2	0
user122	2	3	4	0	3	5	4	7	2	10
user123	2	1	5	1	5	7	7	7	1	15
user124	4	1	1	1	0	7	7	7	2	0
user127	1	2.5	5	3.5	7	4	4	7	1	39
user129	0	1	4	3	6	7	5	7	2	49
user132	3	3	7	8	8	2	6	7	2	39
user135	3	4	6	2	5	6	6	7	2	40
user136	5	3	4	5	6	6	6	7	2	30
user137	6	5	3	6	5	7	3	7	1	39
user138	5	3	7	6	7	7	5	7	1	1
user139	2	4	7	1	4	6	3	7	2	38
user140	7	10	10	5	10	6	5	7	1	40
user141	2	3	5	2	4	4	5	6	1	40
